# Supplementary material for: Cas9/guide RNA-based gene-drive dynamics following introduction and introgression into diverse anopheline mosquito genetic backgrounds
Source: BMC Genomics. 2024 Nov 13;25:1078. doi: 10.1186/s12864-024-10977-w (PMC11558816; doi:10.1186/s12864-024-10977-w)
Supplement: Supplementary file 2 — Supplementary Material 2. [file 12864_2024_10977_MOESM2_ESM.xlsx]

## Sheet: 1_Zanu
Sample Name	Gen Bank ID	Parent Cross Description	Replicate	Generation	Phenotype	Sex	Genotype	Reference sequence (Blue: sgRNA target, pink: PAM, red: deletion, Green: insertion)
								TCCCACCATTGTTGTTGCAGATGAGTCGTCACCCGAGTGGAACGGTACGGCGGTTAGCGACGATGCCAAGGCGGCCGCCATAGCGGATGGCGAGAAGGCGCTGGGCGATAAGGAGCTGCTGGAG
F1
ZN22	OR693508	An. gambiae Zanu male x AgNosCd-1 female	Rep 1	F1	Cardinal/CFP+	Female	Drive/NHEJ	TCCCACCATTGTTGTTGCAGATGAGTCGTCACCCGAGTGGAACGGTACGGCGGTTAGCGACGATGC-----------CCATAGCGGATGGCGAGAAGGCGCTGGGCGATAAGGAGCTGCTGGAG
	OR693509							TCCCACCATTGTTGTTGCAGATGAGTCGTCACCCGAGTGGAACGGTACGt---------------------GCGGCCGCCATAGCGGATGGCGAGAAGGCGCTGGGCGATAAGGAGCTGCTGGAG
ZN23	OR693510	An. gambiae Zanu male x AgNosCd-1 female	Rep 1	F1	Cardinal/CFP+	Female	Drive/NHEJ	TCCCACCATTGTTGTTGCAGATGAGTCGTCACCCGAGTGGAACGGTACGGCGGTTAGCGACGATGCCA------------TAGCGGATGGCGAGAAGGCGCTGGGCGATAAGGAGCTGCTGGAG
	OR693511							TCCCACCATTGTTGTTGCAGATGAGTCGTCACCCGAGTGGAACGGTACGGCGGTTcg--------------GGCGGatGCCATAGCGGATGGCGAGAAGGCGCTGGGCGATAAGGAGCTGCTGGAG
ZN24	OR693512	An. gambiae Zanu male x AgNosCd-1 female	Rep 1	F1	Cardinal/CFP+	Female	Drive/NHEJ	TCCCACCATTGTTGTTGCAGATGAGTCGTCACCCGAGTGGAACGGTACtatgcctctatacg------------------------GGCCGCCATAGCGGATGGCGAGAAGGCGCTGGGCGATAAGGAGCTGCTGGAG
	OR693513							TCCCACCATTGTTGTTGCAGATGAGTCGTCACCCGAGTGGAACGGTACGGCGGTTAGCGACGATGCttatggcatagaatagtaccatagtaggcatggccgcgacg-------------ATAGCGGATGGCGAGAAGGCGCTGGGCGATAAGGAGCTGCTGGAG
ZN25	OR693514	An. gambiae Zanu male x AgNosCd-1 female	Rep 1	F1	Cardinal/CFP+	Female	Drive/NHEJ	TCCCACCATTGTTGTTGCAGATGAGTCGTCACCCGAGTGGAACGGTACGGCGGTTAGCGACGATGCCAAGGtcata-GGCCGCCATAGCGGATGGCGAGAAGGCGCTGGGCGATAAGGAGCTGCTGGAG
	OR693515							TCCCACCATTGTTGTTGCAGATGAGTCGTCACCCGAGTGGAACGGTACGGCGGTTtcCGACGATt----------CCGCCATAGCGGATGGCGAGAAGGCGCTGGGCGATAAGGAGCTGCTGGAG
ZN26	OR693516	An. gambiae Zanu male x AgNosCd-1 female	Rep 1	F1	Cardinal/CFP+	Female	Drive/NHEJ	TCCCACCATTGTTGTTGCAGATGAGTCGTCACCCGAGTGGAACGGTACGGCGGTTAGCGACGATG--------------------GATGGCGAGAAGGCGCTGGGCGATAAGGAGCTGCTGGAG
	OR693517							TCCCACCATTGTTGTTGCAGATGAGTCGTCACCCG-----------------------------------GCGGCCGCCATAGCGGATGGCGAGAAGGCGCTGGGCGATAAGGAGCTGCTGGAG
ZN27	OR693518	An. gambiae Zanu male x AgNosCd-1 female	Rep 1	F1	Cardinal/CFP+	Female	Drive/NHEJ	TCCCACCATTGTTGTTGCAGATGAGTCGTCACCCGAGTGGAACGGTACGat---------------------------------GCGGATGGCGAGAAGGCGCTGGGCGATAAGGAGCTGCTGGAG
	OR693519							TCCCACCATTGTTGTTGCAGATGAGTCGTCACCCGAGTGGAACGGTACGGCGGTTAGCGACGATtcctccacagcg----AGGCGGCCGCCATAGCGGATGGCGAGAAGGCGCTGGGCGATAAGGAGCTGCTGGAG
ZN28	OR693520	An. gambiae Zanu male x AgNosCd-1 female	Rep 1	F1	Cardinal/CFP+	Female	Drive/NHEJ	TCCCACCATTGTTGTTGCAGATGAGTCGTCACCCGAGTGGAACGGTACGGCGGTTAGCGACGATGCggt-AAGGCGGCCGCCATAGCGGATGGCGAGAAGGCGCTGGGCGATAAGGAGCTGCTGGAG
	OR693521							TCCCACCATTGTTGTTGCAGATGAGTCGTCACCCGAGTGGAACGGTACGGCGGTTAGCGACGATacggt---AGGCGGCCGCCATAGCGGATGGCGAGAAGGCGCTGGGCGATAAGGAGCTGCTGGAG
ZN29	OR693522	An. gambiae Zanu male x AgNosCd-1 female	Rep 1	F1	Cardinal/CFP+	Female	Drive/NHEJ	TCCCACCATTGTTGTTGCAGATGAGTCGTCACCCGAGTGGAACGGTACGGCGGTTAGCGACGATGCCA------------TAGCGGATGGCGAGAAGGCGCTGGGCGATAAGGAGCTGCTGGAG
	OR693523							TCCCACCATTGTTGTTGCAGATGAGTCaat------------------------------------------GGCGGCCGCCATAGCGGATGGCGAGAAGGCGCTGGGCGATAAGGAGCTGCTGGAG
ZN30	OR693524	An. gambiae Zanu male x AgNosCd-1 female	Rep 1	F1	Cardinal/CFP+	Female	Drive/NHEJ	TCCCACCATTGTTGTTGCAGATGAGTCGTCACCCGAGTGGAACGGTACGGCGGTTAGCGACGAT-----------------AGCGGATGGCGAGAAGGCGCTGGGCGATAAGGAGCTGCTGGAG
	OR693525							TCCCACCATTGTTGTTGCAGATGAGTCGTCACCCGA--------------------------------cgAGGCGGCCGCCATAGCGGATGGCGAGAAGGCGCTGGGCGATAAGGAGCTGCTGGAG
ZN31	OR693526	An. gambiae Zanu male x AgNosCd-1 female	Rep 1	F1	Cardinal/CFP+	male	Drive/NHEJ	TCCCACCATTGTTGTTGCAGATGAGTCGTCACCCGAGTGGAACGGTACGGCGGTTAGCG--------------GCCGCCATAGCGGATGGCGAGAAGGCGCTGGGCGATAAGGAGCTGCTGGAG
	OR693527							TCCCACCATTGTTGTTGCAGAT----------------------------------------------AGGCGGCCGCCATAGCGGATGGCGAGAAGGCGCTGGGCGATAAGGAGCTGCTGGAG
ZN32	OR693528	An. gambiae Zanu male x AgNosCd-1 female	Rep 1	F1	Cardinal/CFP+	Male	Drive/NHEJ	TCCCACCATTGTTGTTGCAGATGAGTCGTCACCCGAGTGGAACGGTACGGCGGTTAGCGACGATGCCActggc------------TAGCGGATGGCGAGAAGGCGCTGGGCGATAAGGAGCTGCTGGAG
	OR693529							TCCCACCATTGTTGTTGCAGATGAGTCGTCACCCGAGTGGAACGGTACGGCGGT--------------AGGCGGgCGCCATAGCGGATGGCGAGAAGGCGCTGGGCGATAAGGAGCTGCTGGAG
ZN56	OR693530	An. gambiae Zanu male x AgNosCd-1 female	Rep 1	F1	Cardinal/CFP+	male	Drive/NHEJ	TCCCACCATTGTTGTTGCAGATGAGTCGTCACCCGAGTGGAACGGTACGGC---------------------------CATAGCGGATGGCGAGAAGGCGCTGGGCGATAAGGAGCTGCTGGAG
ZN57	OR693531	An. gambiae Zanu male x AgNosCd-1 female	Rep 1	F1	Cardinal/CFP+	Male	Drive/NHEJ	TCCCACCATTGTTGTTGCAGATGAGTCGTCACCCGAGTGGAACGGTACattc--------------------AGGCGGCCGCCATAGCGGATGGCGAGAAGGCGCTGGGCGATAAGGAGCTGCTGGAG
	OR693532							TCCCACCATTGTTGTTGCAGATGAGTCGTCACCCGAGTGGAACGGTACGGCGGTTAGCGACGATGCCac---------------------GGCGAGAAGGCGCTGGGCGATAAGGAGCTGCTGGAG
ZN58	OR693533	An. gambiae Zanu male x AgNosCd-1 female	Rep 1	F1	Cardinal/CFP+	male	Drive/NHEJ	TCCCACCATTGTTGTTGCAGATGAGTCGTCACCCGAGTGGAACGGTACGGCGGTTAGCGACGATGCC----CGGCCGCCATAGCGGATGGCGAGAAGGCGCTGGGCGATAAGGAGCTGCTGGAG
ZN59		An. gambiae Zanu male x AgNosCd-1 female	Rep 2	F1	Cardinal/CFP+	Male		unidentified
ZN60	OR693534	An. gambiae Zanu male x AgNosCd-1 female	Rep 2	F1	Cardinal/CFP+	male	Drive/NHEJ	TCCACCATTGTTGTTGCAGATGAGTCGTCACCCGAGTGGAACGGTA----------------------------GGCCGCCATAGCGGATGGCGAGAAGGCGCTGGGCGATAAGGAGCTGCTGGAG
ZN61		An. gambiae Zanu male x AgNosCd-1 female	Rep 2	F1	Cardinal/CFP+	Female		Unidentified
ZN62	OR693535	An. gambiae Zanu male x AgNosCd-1 female	Rep 2	F1	Cardinal/CFP+	Female	Drive/NHEJ	TCCCACCATTGTTGTTGCAGATGAGTCGTCACCCGAGTGGAACGGTACGGCGGTTAGCGACGA------------CGCCATAGCGGATGGCGAGAAGGCGCTGGGCGATAAGGAGCTGCTGGAG
	OR693536							TCCCACCATTGTTGTTGCAGATGAGTCGTCACCCGAGTGGAACGGTACGGCGGaac-------------AGGCGGCCGCCATAGCGGATGGCGAGAAGGCGCTGGGCGATAAGGAGCTGCTGGAG
ZN63	OR693537	An. gambiae Zanu male x AgNosCd-1 female	Rep 2	F1	Cardinal/CFP+	Female	Drive/NHEJ	TCCCACCATTGTTGTTGCAGATGAGTCGTCACCCGAGTGGAACGGTACGGCGGTTAGCGACGA------------CGCCATAGCGGATGGCGAGAAGGCGCTGGGCGATAAGGAGCTGCTGGAG
	OR693538							TCCCACCATTGTTGTTGCAGATGAGTCGTCACCCGAGTGGAACGGTACcca--------------------AGGCGGCCGCCATAGCGGATGGCGAGAAGGCGCTGGGCGATAAGGAGCTGCTGGAG
ZN64		An. gambiae Zanu male x AgNosCd-1 female	Rep 2	F1	Cardinal/CFP+	Female		Unidentified
ZN65	OR693539	An. gambiae Zanu male x AgNosCd-1 female	Rep 2	F1	Cardinal/CFP+	Female	Drive/NHEJ	TCCCACCATTGTTGTTGCAGATGAGTCGTCACCCGAGTGGAACGGTACGGCGGTTAGCGACGATGCC-gccatagcggatgagAGGCGGCCGCCATAGCGGATGGCGAGAAGGCGCTGGGCGATAAGGAGCTGCTGGAG
ZN66	OR693540	An. gambiae Zanu male x AgNosCd-1 female	Rep 2	F1	Cardinal/CFP+	Male	Drive/NHEJ	TCCCACCATTGTTGTTGCAGATGAGTCGTCACCCGAGTGGAACGGTACGGCGGTTAGCGACGATGCCcaac--------CGCCATAGCGGATGGCGAGAAGGCGCTGGGCGATAAGGAGCTGCTGGAG
	OR693541							TCCCACCATTGTTGTTGCAGATGAGTCGTCACCCGAGTGGAACGGTACac---------------------GGCGGCCGCCATAGCGGATGGCGAGAAGGCGCTGGGCGATAAGGAGCTGCTGGAG
ZN67	OR693542	An. gambiae Zanu male x AgNosCd-1 female	Rep 2	F1	Cardinal/CFP+	male	Drive/NHEJ	TCCCACCATTGTTGTTGCAGATGAGTCGTCACCCGAGTGGAACGGTACGGCGGTTAGCGACGA------------CGCCATAGCGGATGGCGAGAAGGCGCTGGGCGATAAGGAGCTGCTGGAG
	OR693543							TCCCACCATTGTTGTTGCAGATGAGTCGTCACCCGAGTGGAACGGTACGGCGGTTAGCGACGAT-----GGCGGCCGCCATAGCGGATGGCGAGAAGGCGCTGGGCGATAAGGAGCTGCTGGAG
ZN68	OR693544	An. gambiae Zanu male x AgNosCd-1 female	Rep 2	F1	Cardinal/CFP+	Male	Drive/NHEJ	TCCCACCATTGTTGTTGCAGATGAGTCGTCACCCGAGTGGAACGGTACG---------------------------GCCATAGCGGATGGCGAGAAGGCGCTGGGCGATAAGGAGCTGCTGGAG
	OR693545							TCCCACCATTGTTGTTGCAGATGAGTCGTCACCCGAGTGGAACGGTACGGCGGTTAGCGACGATGCCA-GGCGGCCGCCATAGCGGATGGCGAGAAGGCGCTGGGCGATAAGGAGCTGCTGGAG
ZN69	OR693546	An. gambiae Zanu male x AgNosCd-1 female	Rep 2	F1	Cardinal/CFP+	male	Drive/NHEJ	TCCCACCATTGTTGTTGCAGATGAGTCGTCACCCGAGTGGAACGGTACGGCGGTTAGCGACGAcgga------------CGCCATAGCGGATGGCGAGAAGGCGCTGGGCGATAAGGAGCTGCTGGAG
	OR693547							TCCCACCATTGTTGTTGCAGATGAGTCGTCACCCGAGTGGAACGGTACGGCGGTTAGCGACGATGCCg--GGCGGCCGCCATAGCGGATGGCGAGAAGGCGCTGGGCGATAAGGAGCTGCTGGAG
ZN70	OR693548	An. gambiae Zanu male x AgNosCd-1 female	Rep 2	F1	Cardinal/CFP+	Male	Drive/NHEJ	TCCCACCATTGTTGTTGCAGATGAGTCGTCACCCGAGTGGAACG--------------------------------GCCATAGCGGATGGCGAGAAGGCGCTGGGCGATAAGGAGCTGCTGGAG
	OR693549							TCCCACCATTGTTGTTGCAGATGAGTCGTCACCCGAGTGGAACGGTACGGCGGTTAGCGACGAca-----AGGCGGCCGCCATAGCGGATGGCGAGAAGGCGCTGGGCGATAAGGAGCTGCTGGAG
ZN71	OR693550	An. gambiae Zanu male x AgNosCd-1 female	Rep 2	F1	Cardinal/CFP+	male	Drive/NHEJ	TCCCACCATTGTTGTTGCAGATGAGTCGTCACCCGAGTGGAACGGTACG---------------------------GCCATAGCGGATGGCGAGAAGGCGCTGGGCGATAAGGAGCTGCTGGAG
	OR693551							TCCCACCATTGTTGTTGCAGATGAGTCGTCACCCGAGTGGAACGGTACGGCGGTTAGCGACGATGCCAttgcgAGGCGGCCGCCATAGCGGATGGCGAGAAGGCGCTGGGCGATAAGGAGCTGCTGGAG
ZN72	OR693552	An. gambiae Zanu male x AgNosCd-1 female	Rep 2	F1	Cardinal/CFP+	Male	Drive/NHEJ	TCCCACCATTGTTGTTGCAGATGAGTCGTCACCCGAGTGGAACGGTACGGCGGTTAGCGACGATGCC---------GCCATAGCGGATGGCGAGAAGGCGCTGGGCGATAAGGAGCTGCTGGAG
ZN73	OR693553	An. gambiae Zanu male x AgNosCd-1 female	Rep 2	F1	Cardinal/CFP+	male	Drive/NHEJ	TCCCACCATTGTTGTTGCAGATGAGTCGTCACCCGAGTGGAACGGTACGGCGGTTAGCGACGAT-----GGCGGCCGCCATAGCGGATGGCGAGAAGGCGCTGGGCGATAAGGAGCTGCTGGAG
ZN74	OR693554	An. gambiae Zanu male x AgNosCd-1 female	Rep 2	F1	Cardinal/CFP+	Female	Drive/NHEJ	TCCCACCATTGTTGTTGCAGATGAGTCGTCACCCGAGTGGAACGGTACGGCGGTTAGCGACGATGCCAtccgtatagAGGCGGCCGCCATAGCGGATGGCGAGAAGGCGCTGGGCGATAAGGAGCTGCTGGAG
ZN75	OR693555	An. gambiae Zanu male x AgNosCd-1 female	Rep 2	F1	Cardinal/CFP+	Female	Drive/NHEJ	TCCCACCATTGTTGTTGCAGATGAGTCGTCACCCGAGTGGAACGGTACGGCGGTTcaa-------------AGGCGGCCGCCATAGCGGATGGCGAGAAGGCGCTGGGCGATAAGGAGCTGCTGGAG
	OR693556							TCCCACCATTGTTGTTGCAGATGAGTCGTCACCCGAGTGGAACGGTACGGCGGTTAGCGACa----------------CCATAGCGGATGGCGAGAAGGCGCTGGGCGATAAGGAGCTGCTGGAG
ZN76	OR693557	An. gambiae Zanu male x AgNosCd-1 female	Rep 2	F1	Cardinal/CFP+	Female	Drive/NHEJ	TCCCACCATTGTTGTTGCAGATGAGTCGTCACCCGAGTGGAACGGTACGGCGGTTAGCGACGATGCCA-----------------------GAGAAGGCGCTGGGCGATAAGGAGCTGCTGGAG
	OR693558							TCCCACCATTGTTGTTGCAGATGAGTCGTCACCCGAGTGGAACGGTACGGCGGTTAGCGACGATGCCAccAGGCGGCCGCCATAGCGGATGGCGAGAAGGCGCTGGGCGATAAGGAGCTGCTGGAG
ZN77	OR693559	An. gambiae Zanu male x AgNosCd-1 female	Rep 2	F1	Cardinal/CFP+	Female	Drive/NHEJ	TCCCACCATTGTTGTTGCAGATGAGTCGTCACCCGAGTGGAACGGTACGGCGGTTAGCGACGA------GGCGGCCGCCATAGCGGATGGCGAGAAGGCGCTGGGCGATAAGGAGCTGCTGGAG
ZN78	OR693560	An. gambiae Zanu male x AgNosCd-1 female	Rep 2	F1	Cardinal/CFP+	Female	Drive/NHEJ	TCCCACCATTGTTGTTGCAGATGAGTCGTCACCCGAGTGGAACGGTACGGCGGTTAGCGACGA------------CGCCATAGCGGATGGCGAGAAGGCGCTGGGCGATAAGGAGCTGCTGGAG
ZN79	OR693561	An. gambiae Zanu male x AgNosCd-1 female	Rep 2	F1	Cardinal/CFP+	Female	Drive/NHEJ	TCCCACCATTGTTGTTGCAGATGAGTCGTCACCCGAGTGGAACGGTACGGCGGTTAGCGACGATG----aatGGCGGCCGCCATAGCGGATGGCGAGAAGGCGCTGGGCGATAAGGAGCTGCTGGAG
ZN80	OR693562	An. gambiae Zanu male x AgNosCd-1 female	Rep 2	F1	Cardinal/CFP+	Female	Drive/NHEJ	TCCCACCATTGTTGTTGCAGATGAGTCGTCACCCGAGTGGAA-----------------------------CGGCCGCCATAGCGGATGGCGAGAAGGCGCTGGGCGATAAGGAGCTGCTGGAG
ZN81	OR693563	An. gambiae Zanu male x AgNosCd-1 female	Rep 2	F1	Cardinal/CFP+	Female	Drive/NHEJ	TCCCACCATTGTTGTTGCAGATGAGTCGTCACCCGAGTGGAACGGTACGGCGGTTAGCGACGA--------CGGCCGCCATAGCGGATGGCGAGAAGGCGCTGGGCGATAAGGAGCTGCTGGAG
ZN82	OR693564	An. gambiae Zanu male x AgNosCd-1 female	Rep 2	F1	Cardinal/CFP+	Female	Drive/NHEJ	TCCCACCATTGTTGTTGCAGATGAGTCGTCACCCGAGTGGAACGGTACGGCGGTTAGCGAC------------GCCGCCATAGCGGATGGCGAGAAGGCGCTGGGCGATAAGGAGCTGCTGGAG
	OR693565							TCCCACCATTGTTGTTGCAGATGAGTCGTCACCCGAGTGGAACGGTACGGCGGTTAGCGACGATGCCAcaattgca-----GGCCGCCATAGCGGATGGCGAGAAGGCGCTGGGCGATAAGGAGCTGCTGGAG
ZN83	OR693566	An. gambiae Zanu male x AgNosCd-1 female	Rep 2	F1	Cardinal/CFP+	Female	Drive/NHEJ	TCCCACCATTGTTGTTGCAGATGAGTCGTCACCCGAGTGGAACGGTACGGCGGTTAGCGACGATGCC------CCGCCATAGCGGATGGCGAGAAGGCGCTGGGCGATAAGGAGCTGCTGGAG
ZN84	OR693567	An. gambiae Zanu male x AgNosCd-1 female	Rep 2	F1	Cardinal/CFP+	Female	Drive/NHEJ	TCCCACCATTGTTGTTGCAGATGAGTCGTCACCCGAGTGGAACGGTACGGCGGTTAGCGACGA------------CGCCATAGCGGATGGCGAGAAGGCGCTGGGCGATAAGGAGCTGCTGGAG
	OR693568							TCCCACCATTGTTGTTGCAGATGAGTCGTCACCCGAGTGGAACGGTACGGCGGTTAGCGACGATa-------------CCATAGCGGATGGCGAGAAGGCGCTGGGCGATAAGGAGCTGCTGGAG
ZN123	OR693602	An. gambiae Zanu male x AgNosCd-1 female	Rep 3	F1	Cardinal/CFP+	Male	Drive/NHEJ	TCCCACCATTGTTGTTGCAGATGAGTCGTCACCCGAGTGGAACGGTACGactgtact-------------------AGGCGGCCGCCATAGCGGATGGCGAGAAGGCGCTGGGCGATAAGGAGCTGCTGGAG
	OR693603							TCCCACCATTGTTGTTGCAGATGAGTCGTCACCCGAGTGGAACGGTACGGCGGTTAGCGACGATGCCA--GCGGCCGCCATAGCGGATGGCGAGAAGGCGCTGGGCGATAAGGAGCTGCTGGAG
ZN124	OR693604	An. gambiae Zanu male x AgNosCd-1 female	Rep 3	F1	Cardinal/CFP+	Male	Drive/NHEJ	TCCCACCATTGTTGTTGCAGATGAGTCGTCACCCGAGTGGAACGGTACGGCGGTTAGCGACGATGCCA-----GCCGCCATAGCGGATGGCGAGAAGGCGCTGGGCGATAAGGAGCTGCTGGAG
	OR693605							TCCCACCATTGTTGTTGCAGATGAGTCGTCACCCGAGTGGAACGGTACGGCGGTTAGCGACatgtca--------AGGCGGCCGCCATAGCGGATGGCGAGAAGGCGCTGGGCGATAAGGAGCTGCTGGAG
ZN125	OR693606	An. gambiae Zanu male x AgNosCd-1 female	Rep 3	F1	Cardinal/CFP+	Female	Drive/NHEJ	TCCCACCATTGTTGTTGCAGATGAGTCGTCACCCGAGTGGAACGGTACGGCGGTTAGC----------------CCGCCATAGCGGATGGCGAGAAGGCGCTGGGCGATAAGGAGCTGCTGGAG
ZN126	OR693607	An. gambiae Zanu male x AgNosCd-1 female	Rep 3	F1	Cardinal/CFP+	Male	Drive/NHEJ	TCCCACCATTGTTGTTGCAGATGAGTCGTCACCCGAGTGGAACGGTACGGCGGTTAGCGAC----aacAGGCGGCCGCCATAGCGGATGGCGAGAAGGCGCTGGGCGATAAGGAGCTGCTGGAG
	OR693608							TCCCACCATTGTTGTTGCAGATGAGTCGTCACCCGAGTGGAACGGTACG-------------------gtcctgaatcAGGCGGCCGCCATAGCGGATGGCGAGAAGGCGCTGGGCGATAAGGAGCTGCTGGAG
ZN127	OR693609	An. gambiae Zanu male x AgNosCd-1 female	Rep 3	F1	Cardinal/CFP+	Female	Drive/NHEJ	TCCCACCATTGTTGTTGCAGATGAGTCGTCACCCGAGTGGAACGGTACGGCGGTTAGCGACGgtt------AGGCGGCCGCCATAGCGGATGGCGAGAAGGCGCTGGGCGATAAGGAGCTGCTGGAG
ZN128	OR693610	An. gambiae Zanu male x AgNosCd-1 female	Rep 3	F1	Cardinal/CFP+	Female	Drive/NHEJ	TCCCACCATTGTTGTTGCAGATGAGTCGTCACCCGAGTGGAACGGTACGGCGGTTAGCGACGATGCC-AGGCGGCCGCCATAGCGGATGGCGAGAAGGCGCTGGGCGATAAGGAGCTGCTGGAG
ZN129	OR693611	An. gambiae Zanu male x AgNosCd-1 female	Rep 3	F1	Cardinal/CFP+	Female	Drive/NHEJ	TCCCACCATTGTTGTTGCAGATGAGTCGTCACCCGAGTGGAACGGTAC------------------atcGGCGGCCGCCATAGCGGATGGCGAGAAGGCGCTGGGCGATAAGGAGCTGCTGGAG
	OR693612							TCCCACCATTGTTGTTGCAGATGAGTCGTCACCCGAGTGGAACGGTACGGCGGTTAGCGACGATGCCAatAGGCGGCCGCCATAGCGGATGGCGAGAAGGCGCTGGGCGATAAGGAGCTGCTGGAG
ZN130	OR693613	An. gambiae Zanu male x AgNosCd-1 female	Rep 3	F1	Cardinal/CFP+	Female	Drive/NHEJ	TCCCACCATTGTTGTTGCAGATGAGTCGTCACCCGAGTGGAACGGTACatcgg-----------------------CGGCCGCCATAGCGGATGGCGAGAAGGCGCTGGGCGATAAGGAGCTGCTGGAG
ZN131	OR693614	An. gambiae Zanu male x AgNosCd-1 female	Rep 3	F1	Cardinal/CFP+	Female	Drive/NHEJ	TCCCACCATTGTTGTTGCAGATGAGTCGTCACCCGAGTGGAACGGTACGGCGGTTAGCGACGccacgccacgtg--------GCGGCCGCCATAGCGGATGGCGAGAAGGCGCTGGGCGATAAGGAGCTGCTGGAG
	OR693615							TCCCACCATTGTTGTTGCAGATGAGTCGTCACCCGAGTGGAACGGTACGGCGGTTAGCGACGtggcatcgtcgttaccggcggcctaa---------CGGCCGCCATAGCGGATGGCGAGAAGGCGCTGGGCGATAAGGAGCTGCTGGAG
ZN132	OR693616	An. gambiae Zanu male x AgNosCd-1 female	Rep 3	F1	Cardinal/CFP+	Female	Drive/NHEJ	TCCCACCATTGTTGTTGCAGATGAGTCGTCACCCGAGTGGAACGGTACG-------------------AGGCGGCCGCCATAGCGGATGGCGAGAAGGCGCTGGGCGATAAGGAGCTGCTGGAG
ZN421	OR693651	An. gambiae Zanu male x AgNosCd-1 female	Rep1	F1	Black/CFP+	Male	Drive/WT
ZN422	OR693652	An. gambiae Zanu male x AgNosCd-1 female	Rep1	F1	Black/CFP+	Male	Drive/WT
ZN423	OR693653	An. gambiae Zanu male x AgNosCd-1 female	Rep1	F1	Black/CFP+	Male	Drive/WT
ZN424	OR693654	An. gambiae Zanu male x AgNosCd-1 female	Rep1	F1	Black/CFP+	Male	Drive/NHEJ	TCCCACCATTGTTGTTGCAGATGAGTCGTCACCCGAGTGGAACGGTACGGCGGTTAGCGACGA------GGCGGCCGCCATAGCGGATGGCGAGAAGGCGCTGGGCGATAAGGAGCTGCTGGAG
ZN425	OR693655	An. gambiae Zanu male x AgNosCd-1 female	Rep1	F1	Black/CFP+	Male	Drive/WT
ZN426	OR693656	An. gambiae Zanu male x AgNosCd-1 female	Rep1	F1	Black/CFP+	Male	Drive/NHEJ	TCCCACCATTGTTGTTGCAGATGAGTCGTCACCCGAGTGGAACGGTACGGCGGTTAGCGACGATGC------GGCCGCCATAGCGGATGGCGAGAAGGCGCTGGGCGATAAGGAGCTGCTGGAG
ZN427	OR693657	An. gambiae Zanu male x AgNosCd-1 female	Rep1	F1	Black/CFP+	Male	Drive/WT
ZN428	OR693658	An. gambiae Zanu male x AgNosCd-1 female	Rep1	F1	Black/CFP+	Male	Drive/WT
ZN429	OR693659	An. gambiae Zanu male x AgNosCd-1 female	Rep1	F1	Black/CFP+	Male	Drive/NHEJ	TCCCACCATTGTTGTTGCAGATGAGTCGTCACCCGAGTGGAACGGTACGGCGGTTAGCGACGATGCatcgtcacgcg--AGGCGGCCGCCATAGCGGATGGCGAGAAGGCGCTGGGCGATAAGGAGCTGCTGGAG
	OR693660							TCCCACCATTGTTGTTGCAGATGAGTCGTCACCCGAGTGGAACGGTACGGCGGTTAGCGACGATGC---------------------------------GCTGGGCGATAAGGAGCTGCTGGAG
ZN430	OR693661	An. gambiae Zanu male x AgNosCd-1 female	Rep1	F1	Black/CFP+	Male	Drive/WT
ZN431	OR693662	An. gambiae Zanu male x AgNosCd-1 female	Rep1	F1	Black/CFP+	Female	Drive/NHEJ	TCCCACCATTGTTGTTGCAGATGAGTCGTCACCCGAGTGGAACGGTACGGCGGTTAGCGACGATGCCAta--GCGGCCGCCATAGCGGATGGCGAGAAGGCGCTGGGCGATAAGGAGCTGCTGGAG
ZN432	OR693663	An. gambiae Zanu male x AgNosCd-1 female	Rep1	F1	Black/CFP+	Female	Drive/WT
ZN433	OR693664	An. gambiae Zanu male x AgNosCd-1 female	Rep1	F1	Black/CFP+	Female	Drive/WT
ZN434	OR693665	An. gambiae Zanu male x AgNosCd-1 female	Rep1	F1	Black/CFP+	Female	Drive/NHEJ	TCCCACCATTGTTGTTGCAGATGAGTCGTCACCCGAGTGGAACGGTACGGCGGTTAGCGACGATGgctataccga----------CGCCATAGCGGATGGCGAGAAGGCGCTGGGCGATAAGGAGCTGCTGGAG
	OR693666							TCCCACCATTGTTGTTGCAGATGAGTCGTCACCCGAGTGGAACGGTACGGCGGTTAGCGACGATagcat-----------CGCCATAGCGGATGGCGAGAAGGCGCTGGGCGATAAGGAGCTGCTGGAG
ZN435	OR693667	An. gambiae Zanu male x AgNosCd-1 female	Rep1	F1	Black/CFP+	Female	Drive/WT
ZN436	OR693668	An. gambiae Zanu male x AgNosCd-1 female	Rep1	F1	Black/CFP+	Female	Drive/WT
ZN437	OR693669	An. gambiae Zanu male x AgNosCd-1 female	Rep1	F1	Black/CFP+	Female	Drive/NHEJ	TCCCACCATTGTTGTTGCAGATGAGTCGTCACCCGAGTGGAACGGTACGGCGGTTAGCGACGA------GGCGGCCGCCATAGCGGATGGCGAGAAGGCGCTGGGCGATAAGGAGCTGCTGGAG
ZN438	OR693670	An. gambiae Zanu male x AgNosCd-1 female	Rep1	F1	Black/CFP+	Female	Drive/WT
ZN439	OR693671	An. gambiae Zanu male x AgNosCd-1 female	Rep1	F1	Black/CFP+	Female	Drive/WT
ZN440	OR693672	An. gambiae Zanu male x AgNosCd-1 female	Rep1	F1	Black/CFP+	Female	Drive/WT
ZN441	OR693673	An. gambiae Zanu male x AgNosCd-1 female	Rep2	F1	Black/CFP+	Male	Drive/WT
ZN442	OR693674	An. gambiae Zanu male x AgNosCd-1 female	Rep2	F1	Black/CFP+	Male	Drive/WT
ZN443	OR693675	An. gambiae Zanu male x AgNosCd-1 female	Rep2	F1	Black/CFP+	Male	Drive/NHEJ	TCCCACCATTGTTGTTGCAGATGAGTCGTCACCCGAGTGGAACGGTACGGCGGTTAGCGACGATagagg--CAAGGCGGCCGCCATAGCGGATGGCGAGAAGGCGCTGGGCGATAAGGAGCTGCTGGAG
	OR693676							TCCCACCATTGTTGTTGCAGATGAGTCGTCACCCGAGTGGAACGGTACGGCGGTTAGCGACGATGCCAtcgtcgctaaccggttagcggttcgcaacgtcga----GGCCGCCATAGCGGATGGCGAGAAGGCGCTGGGCGATAAGGAGCTGCTGGAG
ZN444	OR693677	An. gambiae Zanu male x AgNosCd-1 female	Rep2	F1	Black/CFP+	Male	Drive/WT
ZN446	OR693678	An. gambiae Zanu male x AgNosCd-1 female	Rep2	F1	Black/CFP+	Male	Drive/NHEJ	TCCCACCATTGTTGTTGCAGATGAGTCGTCACCCGAGTGGAACGGTACGGCGGTTAGCGACGATG--------GCCGCCATAGCGGATGGCGAGAAGGCGCTGGGCGATAAGGAGCTGCTGGAG
ZN447	OR693679	An. gambiae Zanu male x AgNosCd-1 female	Rep2	F1	Black/CFP+	Male	Drive/WT
ZN448	OR693680	An. gambiae Zanu male x AgNosCd-1 female	Rep2	F1	Black/CFP+	Male	Drive/WT
ZN449	OR693681	An. gambiae Zanu male x AgNosCd-1 female	Rep2	F1	Black/CFP+	Male	Drive/WT
ZN450	OR693682	An. gambiae Zanu male x AgNosCd-1 female	Rep2	F1	Black/CFP+	Male	Drive/WT
ZN451	OR693683	An. gambiae Zanu male x AgNosCd-1 female	Rep2	F1	Black/CFP+	Female	Drive/WT
ZN452	OR693684	An. gambiae Zanu male x AgNosCd-1 female	Rep2	F1	Black/CFP+	Female	Drive/WT
ZN453	OR693685	An. gambiae Zanu male x AgNosCd-1 female	Rep2	F1	Black/CFP+	Female	Drive/WT
ZN454	OR693686	An. gambiae Zanu male x AgNosCd-1 female	Rep2	F1	Black/CFP+	Female	Drive/WT
ZN455	OR693687	An. gambiae Zanu male x AgNosCd-1 female	Rep2	F1	Black/CFP+	Female	Drive/WT
ZN456	OR693688	An. gambiae Zanu male x AgNosCd-1 female	Rep2	F1	Black/CFP+	Female	Drive/WT
ZN457	OR693689	An. gambiae Zanu male x AgNosCd-1 female	Rep2	F1	Black/CFP+	Female	Drive/WT
ZN458	OR693690	An. gambiae Zanu male x AgNosCd-1 female	Rep2	F1	Black/CFP+	Female	Drive/WT
ZN459	OR693691	An. gambiae Zanu male x AgNosCd-1 female	Rep2	F1	Black/CFP+	Female	Drive/WT
ZN460	OR693692	An. gambiae Zanu male x AgNosCd-1 female	Rep2	F1	Black/CFP+	Female	Drive/WT
ZN461	OR693693	An. gambiae Zanu male x AgNosCd-1 female	Rep3	F1	Black/CFP+	Male	Drive/WT
ZN462	OR693694	An. gambiae Zanu male x AgNosCd-1 female	Rep3	F1	Black/CFP+	Male	Drive/WT
ZN463	OR693695	An. gambiae Zanu male x AgNosCd-1 female	Rep3	F1	Black/CFP+	Male	Drive/NHEJ	TCCCACCATTGTTGTTGCAGATGAGTCGTCACCCGAGTGGAACGGTACGGCGGTTAGCGAC--------------CGCCATAGCGGATGGCGAGAAGGCGCTGGGCGATAAGGAGCTGCTGGAG
ZN464	OR693696	An. gambiae Zanu male x AgNosCd-1 female	Rep3	F1	Black/CFP+	Male	Drive/WT
ZN465	OR693697	An. gambiae Zanu male x AgNosCd-1 female	Rep3	F1	Black/CFP+	Male	Drive/NHEJ	TCCCACCATTGTTGTTGCAGATGAGTCGTCACCCGAGTGGAACGGTACGGCGGTTAGCGACGATGCCA------------TAGCGGATGGCGAGAAGGCGCTGGGCGATAAGGAGCTGCTGGAG
ZN466	OR693698	An. gambiae Zanu male x AgNosCd-1 female	Rep3	F1	Black/CFP+	Male	Drive/WT
ZN467	OR693699	An. gambiae Zanu male x AgNosCd-1 female	Rep3	F1	Black/CFP+	Male	Drive/WT
ZN468	OR693700	An. gambiae Zanu male x AgNosCd-1 female	Rep3	F1	Black/CFP+	Male	Drive/WT
ZN469	OR693701	An. gambiae Zanu male x AgNosCd-1 female	Rep3	F1	Black/CFP+	Male	Drive/WT
ZN470	OR693702	An. gambiae Zanu male x AgNosCd-1 female	Rep3	F1	Black/CFP+	Male	Drive/WT	TCCCACCATTGTTGTTGCAGATGAGTCGTCACCCGAGTGGAACGGTACGGCGGTTAGCGACGATGCCA------------TAGCGGATGGCGAGAAGGCGCTGGGCGATAAGGAGCTGCTGGAG
ZN471	OR693703	An. gambiae Zanu male x AgNosCd-1 female	Rep3	F1	Black/CFP+	Female	Drive/WT
ZN472	OR693704	An. gambiae Zanu male x AgNosCd-1 female	Rep3	F1	Black/CFP+	Female	Drive/WT
ZN473	OR693705	An. gambiae Zanu male x AgNosCd-1 female	Rep3	F1	Black/CFP+	Female	Drive/WT
ZN474	OR693706	An. gambiae Zanu male x AgNosCd-1 female	Rep3	F1	Black/CFP+	Female	Drive/WT
ZN475	OR693707	An. gambiae Zanu male x AgNosCd-1 female	Rep3	F1	Black/CFP+	Female	Drive/WT
ZN476	OR693708	An. gambiae Zanu male x AgNosCd-1 female	Rep3	F1	Black/CFP+	Female	Drive/WT
ZN477	OR693709	An. gambiae Zanu male x AgNosCd-1 female	Rep3	F1	Black/CFP+	Female	Drive/WT
ZN478	OR693710	An. gambiae Zanu male x AgNosCd-1 female	Rep3	F1	Black/CFP+	Female	Drive/WT
ZN479	OR693711	An. gambiae Zanu male x AgNosCd-1 female	Rep3	F1	Black/CFP+	Female	Drive/WT
ZN480	OR693712	An. gambiae Zanu male x AgNosCd-1 female	Rep3	F1	Black/CFP+	Female	Drive/WT
ZN481	OR693713	AgNosCd-1 male x An. gambiae Zanu female	Rep1	F1	Black/CFP+	Male	Drive/WT
ZN482	OR693714	AgNosCd-1 male x An. gambiae Zanu female	Rep1	F1	Black/CFP+	Male	Drive/WT
ZN483	OR693715	AgNosCd-1 male x An. gambiae Zanu female	Rep1	F1	Black/CFP+	Male	Drive/WT
ZN484	OR693716	AgNosCd-1 male x An. gambiae Zanu female	Rep1	F1	Black/CFP+	Male	Drive/WT
ZN485	OR693717	AgNosCd-1 male x An. gambiae Zanu female	Rep1	F1	Black/CFP+	Male	Drive/WT
ZN486	OR693718	AgNosCd-1 male x An. gambiae Zanu female	Rep1	F1	Black/CFP+	Male	Drive/WT
ZN487	OR693719	AgNosCd-1 male x An. gambiae Zanu female	Rep1	F1	Black/CFP+	Male	Drive/WT
ZN488	OR693720	AgNosCd-1 male x An. gambiae Zanu female	Rep1	F1	Black/CFP+	Male	Drive/WT
ZN489	OR693721	AgNosCd-1 male x An. gambiae Zanu female	Rep1	F1	Black/CFP+	Male	Drive/WT
ZN490	OR693722	AgNosCd-1 male x An. gambiae Zanu female	Rep1	F1	Black/CFP+	Male	Drive/WT
ZN491	OR693723	AgNosCd-1 male x An. gambiae Zanu female	Rep1	F1	Black/CFP+	Female	Drive/WT
ZN492	OR693724	AgNosCd-1 male x An. gambiae Zanu female	Rep1	F1	Black/CFP+	Female	Drive/WT
ZN493	OR693725	AgNosCd-1 male x An. gambiae Zanu female	Rep1	F1	Black/CFP+	Female	Drive/WT
ZN494	OR693726	AgNosCd-1 male x An. gambiae Zanu female	Rep1	F1	Black/CFP+	Female	Drive/WT
ZN495	OR693727	AgNosCd-1 male x An. gambiae Zanu female	Rep1	F1	Black/CFP+	Female	Drive/WT
ZN496	OR693728	AgNosCd-1 male x An. gambiae Zanu female	Rep1	F1	Black/CFP+	Female	Drive/WT
ZN497	OR693729	AgNosCd-1 male x An. gambiae Zanu female	Rep1	F1	Black/CFP+	Female	Drive/WT
ZN498	OR693730	AgNosCd-1 male x An. gambiae Zanu female	Rep1	F1	Black/CFP+	Female	Drive/WT
ZN499	OR693731	AgNosCd-1 male x An. gambiae Zanu female	Rep1	F1	Black/CFP+	Female	Drive/WT
ZN500	OR693732	AgNosCd-1 male x An. gambiae Zanu female	Rep1	F1	Black/CFP+	Female	Drive/WT
ZN501	OR693733	AgNosCd-1 male x An. gambiae Zanu female	Rep2	F1	Black/CFP+	Male	Drive/WT
ZN502	OR693734	AgNosCd-1 male x An. gambiae Zanu female	Rep2	F1	Black/CFP+	Male	Drive/WT
ZN503	OR693735	AgNosCd-1 male x An. gambiae Zanu female	Rep2	F1	Black/CFP+	Male	Drive/WT
ZN504	OR693736	AgNosCd-1 male x An. gambiae Zanu female	Rep2	F1	Black/CFP+	Male	Drive/WT
ZN505	OR693737	AgNosCd-1 male x An. gambiae Zanu female	Rep2	F1	Black/CFP+	Male	Drive/WT
ZN506	OR693738	AgNosCd-1 male x An. gambiae Zanu female	Rep2	F1	Black/CFP+	Male	Drive/WT
ZN507	OR693739	AgNosCd-1 male x An. gambiae Zanu female	Rep2	F1	Black/CFP+	Male	Drive/WT
ZN508	OR693740	AgNosCd-1 male x An. gambiae Zanu female	Rep2	F1	Black/CFP+	Male	Drive/WT
ZN509	OR693741	AgNosCd-1 male x An. gambiae Zanu female	Rep2	F1	Black/CFP+	Male	Drive/WT
ZN510	OR693742	AgNosCd-1 male x An. gambiae Zanu female	Rep2	F1	Black/CFP+	Male	Drive/WT
ZN511	OR693743	AgNosCd-1 male x An. gambiae Zanu female	Rep2	F1	Black/CFP+	Female	Drive/WT
ZN512	OR693744	AgNosCd-1 male x An. gambiae Zanu female	Rep2	F1	Black/CFP+	Female	Drive/WT
ZN513	OR693745	AgNosCd-1 male x An. gambiae Zanu female	Rep2	F1	Black/CFP+	Female	Drive/WT
ZN514	OR693746	AgNosCd-1 male x An. gambiae Zanu female	Rep2	F1	Black/CFP+	Female	Drive/WT
ZN515	OR693747	AgNosCd-1 male x An. gambiae Zanu female	Rep2	F1	Black/CFP+	Female	Drive/WT
ZN516	OR693748	AgNosCd-1 male x An. gambiae Zanu female	Rep2	F1	Black/CFP+	Female	Drive/WT
ZN517	OR693749	AgNosCd-1 male x An. gambiae Zanu female	Rep2	F1	Black/CFP+	Female	Drive/WT
ZN518	OR693750	AgNosCd-1 male x An. gambiae Zanu female	Rep2	F1	Black/CFP+	Female	Drive/WT
ZN519	OR693751	AgNosCd-1 male x An. gambiae Zanu female	Rep2	F1	Black/CFP+	Female	Drive/WT
ZN520	OR693752	AgNosCd-1 male x An. gambiae Zanu female	Rep2	F1	Black/CFP+	Female	Drive/WT
ZN521	OR693753	AgNosCd-1 male x An. gambiae Zanu female	Rep3	F1	Black/CFP+	Male	Drive/WT
ZN522	OR693754	AgNosCd-1 male x An. gambiae Zanu female	Rep3	F1	Black/CFP+	Male	Drive/WT
ZN523	OR693755	AgNosCd-1 male x An. gambiae Zanu female	Rep3	F1	Black/CFP+	Male	Drive/WT
ZN524	OR693756	AgNosCd-1 male x An. gambiae Zanu female	Rep3	F1	Black/CFP+	Male	Drive/WT
ZN525	OR693757	AgNosCd-1 male x An. gambiae Zanu female	Rep3	F1	Black/CFP+	Male	Drive/WT
ZN526	OR693758	AgNosCd-1 male x An. gambiae Zanu female	Rep3	F1	Black/CFP+	Male	Drive/WT
ZN527	OR693759	AgNosCd-1 male x An. gambiae Zanu female	Rep3	F1	Black/CFP+	Male	Drive/WT
ZN528	OR693760	AgNosCd-1 male x An. gambiae Zanu female	Rep3	F1	Black/CFP+	Male	Drive/WT
ZN529	OR693761	AgNosCd-1 male x An. gambiae Zanu female	Rep3	F1	Black/CFP+	Male	Drive/WT
ZN530	OR693762	AgNosCd-1 male x An. gambiae Zanu female	Rep3	F1	Black/CFP+	Male	Drive/WT
ZN531	OR693763	AgNosCd-1 male x An. gambiae Zanu female	Rep3	F1	Black/CFP+	Female	Drive/WT
ZN532	OR693764	AgNosCd-1 male x An. gambiae Zanu female	Rep3	F1	Black/CFP+	Female	Drive/WT
ZN533	OR693765	AgNosCd-1 male x An. gambiae Zanu female	Rep3	F1	Black/CFP+	Female	Drive/WT
ZN534	OR693766	AgNosCd-1 male x An. gambiae Zanu female	Rep3	F1	Black/CFP+	Female	Drive/WT
ZN535	OR693767	AgNosCd-1 male x An. gambiae Zanu female	Rep3	F1	Black/CFP+	Female	Drive/WT
ZN536	OR693768	AgNosCd-1 male x An. gambiae Zanu female	Rep3	F1	Black/CFP+	Female	Drive/WT
ZN537	OR693769	AgNosCd-1 male x An. gambiae Zanu female	Rep3	F1	Black/CFP+	Female	Drive/WT
ZN538	OR693770	AgNosCd-1 male x An. gambiae Zanu female	Rep3	F1	Black/CFP+	Female	Drive/WT
ZN539	OR693771	AgNosCd-1 male x An. gambiae Zanu female	Rep3	F1	Black/CFP+	Female	Drive/WT
ZN540	OR693772	AgNosCd-1 male x An. gambiae Zanu female	Rep3	F1	Black/CFP+	Female	Drive/WT
F2
ZN99	OR693506	AgNosCd-1 male/An. gambiae Zanu female hybrid intercross	Rep 2	F2	Black/CFP+	Male	Drive/WT
ZN100	OR693507	AgNosCd-1 male/An. gambiae Zanu female hybrid intercross	Rep 2	F2	Black/CFP+	Male	Drive/WT
ZN101	OR693569	AgNosCd-1 male/An. gambiae Zanu female hybrid intercross	Rep 2	F2	Black/CFP+	Female	Drive/WT
ZN141	OR693570	AgNosCd-1 male/An. gambiae Zanu female hybrid intercross	Rep 3	F2	Black/CFP+	Female	Drive/WT
ZN142	OR693571	AgNosCd-1 male/An. gambiae Zanu female hybrid intercross	Rep 3	F2	Black/CFP+	Male	Drive/WT
ZN143	OR693572	AgNosCd-1 male/An. gambiae Zanu female hybrid intercross	Rep 3	F2	Black/CFP+	Male	Drive/WT
ZN144	OR693573	AgNosCd-1 male/An. gambiae Zanu female hybrid intercross	Rep 3	F2	Black/CFP+	Female	Drive/WT
ZN145	OR693574	AgNosCd-1 male/An. gambiae Zanu female hybrid intercross	Rep 3	F2	Black/CFP+	Female	Drive/WT
ZN146	OR693501	AgNosCd-1 male/An. gambiae Zanu female hybrid intercross	Rep 3	F2	Black/CFP+	Male	Drive/WT
ZN105	OR693502	An. gambiae Zanu male/AgNosCd-1 female hybrid intercross	Rep 2	F2	Black/CFP+	Female	Drive/NHEJ	TCCCACCATTGTTGTTGCAGATGAGTCGTCACCCGAGTGGAACGGTACGGCGGTTAGCGACG------AGGCGGCCGCCATAGCGGATGGCGAGAAGGCGCTGGGCGATAAGGAGCTGCTGGAG
ZN106	OR693503	An. gambiae Zanu male/AgNosCd-1 female hybrid intercross	Rep 2	F2	Black/CFP+	Female	Drive/NHEJ	TCCCACCATTGTTGTTGCAGATGAGTCGTCACCCGAGTGGAACGGTACGGCGGTTAGCGACG------AGGCGGCCGCCATAGCGGATGGCGAGAAGGCGCTGGGCGATAAGGAGCTGCTGGAG
ZN107	OR693504	An. gambiae Zanu male/AgNosCd-1 female hybrid intercross	Rep 2	F2	Black/CFP+	Female	Drive/NHEJ	TCCCACCATTGTTGTTGCAGATGAGTCGTCACCCGAGTGGAACGGTACGGCGGTTAGCGACG------AGGCGGCCGCCATAGCGGATGGCGAGAAGGCGCTGGGCGATAAGGAGCTGCTGGAG
ZN108	OR693505	An. gambiae Zanu male/AgNosCd-1 female hybrid intercross	Rep 2	F2	Black/CFP+	Female	Drive/NHEJ	TCCCACCATTGTTGTTGCAGATGAGTCGTCACCCGAGTGGAACGGTACGGCGGTTAGCGACG------AGGCGGCCGCCATAGCGGATGGCGAGAAGGCGCTGGGCGATAAGGAGCTGCTGGAG
ZN109	OR693575	An. gambiae Zanu male/AgNosCd-1 female hybrid intercross	Rep 2	F2	Black/CFP+	Female	Drive/NHEJ	TCCCACCATTGTTGTTGCAGATGAGTCGTCACCCGAGTGGAACGGTACGGCGGTTAGCGACG------AGGCGGCCGCCATAGCGGATGGCGAGAAGGCGCTGGGCGATAAGGAGCTGCTGGAG
ZN110	OR693576	An. gambiae Zanu male/AgNosCd-1 female hybrid intercross	Rep 2	F2	Black/CFP+	Female	Drive/NHEJ	TCCCACCATTGTTGTTGCAGATGAGTCGTCACCCGAGTGGAACGGTACGGCGGTTAGCGACG------AGGCGGCCGCCATAGCGGATGGCGAGAAGGCGCTGGGCGATAAGGAGCTGCTGGAG
ZN111	OR693577	An. gambiae Zanu male/AgNosCd-1 female hybrid intercross	Rep 2	F2	Black/CFP+	Male	Drive/NHEJ	TCCCACCATTGTTGTTGCAGATGAGTCGTCACCCGAGTGGAACGGTACGGCGGTTAGCGACGATGCC-gAGGCGGCCGCCATAGCGGATGGCGAGAAGGCGCTGGGCGATAAGGAGCTGCTGGAG
ZN112	OR693578	An. gambiae Zanu male/AgNosCd-1 female hybrid intercross	Rep 2	F2	Black/CFP+	Male	Drive/NHEJ	TCCCACCATTGTTGTTGCAGATGAGTCGTCACCCGAGTGGAACGGTACGGCGGTTAGCGACG------AGGCGGCCGCCATAGCGGATGGCGAGAAGGCGCTGGGCGATAAGGAGCTGCTGGAG
ZN113	OR693579	An. gambiae Zanu male/AgNosCd-1 female hybrid intercross	Rep 2	F2	Black/CFP+	Male	Drive/NHEJ	TCCCACCATTGTTGTTGCAGATGAGTCGTCACCCGAGTGGAACGGTACGGCGGTTAGCGACG------AGGCGGCCGCCATAGCGGATGGCGAGAAGGCGCTGGGCGATAAGGAGCTGCTGGAG
ZN114	OR693580	An. gambiae Zanu male/AgNosCd-1 female hybrid intercross	Rep 2	F2	Black/CFP+	Male	Drive/NHEJ	TCCCACCATTGTTGTTGCAGATGAGTCGTCACCCGAGTGGAACGGTACGGCGGTTAGCGACG------AGGCGGCCGCCATAGCGGATGGCGAGAAGGCGCTGGGCGATAAGGAGCTGCTGGAG
ZN133	OR693581	An. gambiae Zanu male/AgNosCd-1 female hybrid intercross	Rep 3	F2	Black/CFP+	Female	Drive/NHEJ	TCCCACCATTGTTGTTGCAGATGAGTCGTCACCCGAGTGGAACGGTACGGCGGTTAGCGACGATG------CGGCCGCCATAGCGGATGGCGAGAAGGCGCTGGGCGATAAGGAGCTGCTGGAG
ZN134	OR693582	An. gambiae Zanu male/AgNosCd-1 female hybrid intercross	Rep 3	F2	Black/CFP+	Female	Drive/NHEJ	TCCCACCATTGTTGTTGCAGATGAGTCGTCACCCGAGTGGAACGGTACGGCGGTTAGCGACGATG------CGGCCGCCATAGCGGATGGCGAGAAGGCGCTGGGCGATAAGGAGCTGCTGGAG
ZN135	OR693586	An. gambiae Zanu male/AgNosCd-1 female hybrid intercross	Rep 3	F2	Black/CFP+	Male	Drive/NHEJ	TCCCACCATTGTTGTTGCAGATGAGTCGTCACCCGAGTGGAACGGTACGGCGGTTAGCGACGATG------CGGCCGCCATAGCGGATGGCGAGAAGGCGCTGGGCGATAAGGAGCTGCTGGAG
ZN136	OR693587	An. gambiae Zanu male/AgNosCd-1 female hybrid intercross	Rep 3	F2	Black/CFP+	Male	Drive/NHEJ	TCCCACCATTGTTGTTGCAGATGAGTCGTCACCCGAGTGGAACGGTACGGCGGTTAGCGACGATG------CGGCCGCCATAGCGGATGGCGAGAAGGCGCTGGGCGATAAGGAGCTGCTGGAG
ZN137	OR693588	An. gambiae Zanu male/AgNosCd-1 female hybrid intercross	Rep 3	F2	Black/CFP+	Male	Drive/NHEJ	TCCCACCATTGTTGTTGCAGATGAGTCGTCACCCGAGTGGAACGGTACGGCGGTTAGCGACGATG------CGGCCGCCATAGCGGATGGCGAGAAGGCGCTGGGCGATAAGGAGCTGCTGGAG
ZN138	OR693589	An. gambiae Zanu male/AgNosCd-1 female hybrid intercross	Rep 3	F2	Black/CFP+	Male	Drive/NHEJ	TCCCACCATTGTTGTTGCAGATGAGTCGTCACCCGAGTGGAACGGTACGGCGGTTAGCGACGATG------CGGCCGCCATAGCGGATGGCGAGAAGGCGCTGGGCGATAAGGAGCTGCTGGAG
ZN139	OR693590	An. gambiae Zanu male/AgNosCd-1 female hybrid intercross	Rep 3	F2	Black/CFP+	Male	Drive/NHEJ	TCCCACCATTGTTGTTGCAGATGAGTCGTCACCCGAGTGGAACGGTACGGCGGTTAGCGACGATG------CGGCCGCCATAGCGGATGGCGAGAAGGCGCTGGGCGATAAGGAGCTGCTGGAG
ZN140	OR693591	An. gambiae Zanu male/AgNosCd-1 female hybrid intercross	Rep 3	F2	Black/CFP+	Male	Drive/NHEJ	TCCCACCATTGTTGTTGCAGATGAGTCGTCACCCGAGTGGAACGGTACGGCGGTTAGCGACGATG------CGGCCGCCATAGCGGATGGCGAGAAGGCGCTGGGCGATAAGGAGCTGCTGGAG
ZN146	OR693634	An. gambiae Zanu male/AgNosCd-1 female hybrid intercross	Rep 3	F2	Black/CFP+	Male	Drive/NHEJ	TCCCACCATTGTTGTTGCAGATGAGTCGTCACCCGAGTGGAACGGTACGGCGGTTAGCGACGATG------CGGCCGCCATAGCGGATGGCGAGAAGGCGCTGGGCGATAAGGAGCTGCTGGAG
ZN147	OR693635	An. gambiae Zanu male/AgNosCd-1 female hybrid intercross	Rep 3	F2	Black/CFP+	Female	Drive/WT
ZN148	OR693636	An. gambiae Zanu male/AgNosCd-1 female hybrid intercross	Rep 3	F2	Black/CFP+	Female	Drive/WT
ZN20	OR693506	An. gambiae Zanu male/AgNosCd-1 female hybrid intercross	Rep 1	F2	Black/CFP-	Male	WT/NHEJ	TCCCACCATTGTTGTTGCAGATGAGTCGTCACCCGAGTGGAACGGTACGGCGGTTAGCGACGA------GGCGGCCGCCATAGCGGATGGCGAGAAGGCGCTGGGCGATAAGGAGCTGCTGGAG
ZN21	OR693507	An. gambiae Zanu male/AgNosCd-1 female hybrid intercross	Rep 1	F2	Black/CFP-	Male	WT/NHEJ	TCCCACCATTGTTGTTGCAGATGAGTCGTCACCCGAGTGGAACGGTACGGCGGTTAGCGACGATGCCAgcgctg-GGCGGCCGCCATAGCGGATGGCGAGAAGGCGCTGGGCGATAAGGAGCTGCTGGAG
ZN85	OR693569	An. gambiae Zanu male/AgNosCd-1 female hybrid intercross	Rep 2	F2	Black/CFP-	Male	NHEJ/NHEJ	TCCCACCATTGTTGTTGCAGATGAGTCGTCACCCGAGTGGAACGGTACGGCGGTTAGCGACGATGCCA------------TAGCGGATGGCGAGAAGGCGCTGGGCGATAAGGAGCTGCTGGAG
	OR693570							TCCCACCATTGTTGTTGCAGATGAGTCGTCACCCGAGTGGAACGGTACGGCGGTTAGCG--------------GCCGCCATAGCGGATGGCGAGAAGGCGCTGGGCGATAAGGAGCTGCTGGAG
ZN86	OR693571	An. gambiae Zanu male/AgNosCd-1 female hybrid intercross	Rep 2	F2	Black/CFP-	Male	WT/NHEJ	TCCCACCATTGTTGTTGCAGATGAGTCGTCACCCGAGTGGAACGGTAagtggcgttcca---------------------------CCGCCATAGCGGATGGCGAGAAGGCGCTGGGCGATAAGGAGCTGCTGGAG
ZN87	OR693572	An. gambiae Zanu male/AgNosCd-1 female hybrid intercross	Rep 2	F2	Black/CFP-	Male	WT/NHEJ	TCCCACCATTGTTGTTGCAGATGAGTCGTCACCCGAGTGGAACGGTACGGCGGTTAGCGACGATGCC-gccatagcggatgagAGGCGGCCGCCATAGCGGATGGCGAGAAGGCGCTGGGCGATAAGGAGCTGCTGGAG
ZN88	OR693573	An. gambiae Zanu male/AgNosCd-1 female hybrid intercross	Rep 2	F2	Black/CFP-	Male	WT/NHEJ	TCCCACCATTGTTGTTGCAGATGAGTCGTCACCCGAGTGGAACGGTACGGCGGTTAGCGACGATGCC-gccatagcggatgagAGGCGGCCGCCATAGCGGATGGCGAGAAGGCGCTGGGCGATAAGGAGCTGCTGGAG
ZN89	OR693574	An. gambiae Zanu male/AgNosCd-1 female hybrid intercross	Rep 2	F2	Black/CFP-	Male	WT/NHEJ	TCCCACCATTGTTGTTGCAGATGAGTCGTCACCCGAGTGGAACGG-----------------------------CCGCCATAGCGGATGGCGAGAAGGCGCTGGGCGATAAGGAGCTGCTGGAG
ZN17	OR693501	An. gambiae Zanu male/AgNosCd-1 female hybrid intercross	Rep 1	F2	Cardinal/CFP-	Male	NHEJ/NHEJ	TCCCACCATTGTTGTTGCAGATGAGTCGTCACCCGAGTGGAACGGTACGGCGGTTAGCGACGATagcgg----AGGCGGCCGCCATAGCGGATGGCGAGAAGGCGCTGGGCGATAAGGAGCTGCTGGAG
	OR693502							TCCCACCATTGTTGTTGCAGATGAGTCGTCACCCGAGTGGAACGGTACGGCGGTTAGCGACcgccatagcggtt-------AGGCGGCCGCCATAGCGGATGGCGAGAAGGCGCTGGGCGATAAGGAGCTGCTGGAG
ZN18	OR693503	An. gambiae Zanu male/AgNosCd-1 female hybrid intercross	Rep 1	F2	Cardinal/CFP-	Male	NHEJ/NHEJ	TCCCACCATTGTTGTTGCAGATGAGTCGTCACCCGAGTGGAACGGTACGGCGGTTAGCGACGATGCCA----GGCCGCCATAGCGGATGGCGAGAAGGCGCTGGGCGATAAGGAGCTGCTGGAG
	OR693504							TCCCACCATTGTTGTTGCAGATGAGTCGTCACCCGAGTGGAACGGTAggcta---------------------------CCGCCATAGCGGATGGCGAGAAGGCGCTGGGCGATAAGGAGCTGCTGGAG
ZN19	OR693505	An. gambiae Zanu male/AgNosCd-1 female hybrid intercross	Rep 1	F2	Cardinal/CFP-	Female	NHEJ/NHEJ	TCCCACCATTGTTGTTGCAGATGAGTCGTCACCCGAGTGGAACGGTACGGCGGTTAGCGACGATG-----GCGGCCGCCATAGCGGATGGCGAGAAGGCGCTGGGCGATAAGGAGCTGCTGGAG
ZN90	OR693575	An. gambiae Zanu male/AgNosCd-1 female hybrid intercross	Rep 2	F2	Cardinal/CFP-	Male	NHEJ/NHEJ	TCCCACCATTGTTGTTGCAGATGAGTCGTCACCCGAGTGGAACGGTACGGCGGTTAGCGACGAT---------GCCGCCATAGCGGATGGCGAGAAGGCGCTGGGCGATAAGGAGCTGCTGGAG
ZN91	OR693576	An. gambiae Zanu male/AgNosCd-1 female hybrid intercross	Rep 2	F2	Cardinal/CFP-	male	NHEJ/NHEJ	TCCCACCATTGTTGTTGCAGATGAGTCGTCACCCGAGTGGAACGGTACGGCGGTTAGCGACGA------------CGCCATAGCGGATGGCGAGAAGGCGCTGGGCGATAAGGAGCTGCTGGAG
ZN92	OR693577	An. gambiae Zanu male/AgNosCd-1 female hybrid intercross	Rep 2	F2	Cardinal/CFP-	male	NHEJ/NHEJ	TCCCACCATTGTTGTTGCAGATGAGTCGTCACCCGAGTGGAACGGTACGGCGGTTAGCGACGA------------CGCCATAGCGGATGGCGAGAAGGCGCTGGGCGATAAGGAGCTGCTGGAG
ZN93	OR693578	An. gambiae Zanu male/AgNosCd-1 female hybrid intercross	Rep 2	F2	Cardinal/CFP-	male	NHEJ/NHEJ	TCCCACCATTGTTGTTGCAGATGAGTCGTCACCCGAGTGGAACGGTACGGCGGTTAGCGACGA------------CGCCATAGCGGATGGCGAGAAGGCGCTGGGCGATAAGGAGCTGCTGGAG
ZN95	OR693579	An. gambiae Zanu male/AgNosCd-1 female hybrid intercross	Rep 2	F2	Cardinal/CFP-	male	NHEJ/NHEJ	TCCCACCATTGTTGTTGCAGATGAGTCGTCACCCGAGTGGAACGGTACGGCGGTTAGCGACGA------------CGCCATAGCGGATGGCGAGAAGGCGCTGGGCGATAAGGAGCTGCTGGAG
ZN96	OR693580	An. gambiae Zanu male/AgNosCd-1 female hybrid intercross	Rep 2	F2	Cardinal/CFP-	female	NHEJ/NHEJ	TCCCACCATTGTTGTTGCAGATGAGTCGTCACCCGAGTGGAACGGTACGGCGGTTAGCGACGA------------CGCCATAGCGGATGGCGAGAAGGCGCTGGGCGATAAGGAGCTGCTGGAG
ZN97	OR693581	An. gambiae Zanu male/AgNosCd-1 female hybrid intercross	Rep 2	F2	Cardinal/CFP-	female	NHEJ/NHEJ	TCCCACCATTGTTGTTGCAGATGAGTCGTCACCCGAGTGGAACGGTACGGCGGTTAGCGACGA------------CGCCATAGCGGATGGCGAGAAGGCGCTGGGCGATAAGGAGCTGCTGGAG
ZN98	OR693582	An. gambiae Zanu male/AgNosCd-1 female hybrid intercross	Rep 2	F2	Cardinal/CFP-	female	NHEJ/NHEJ	TCCCACCATTGTTGTTGCAGATGAGTCGTCACCCGAGTGGAACGGTACGGCGGTTAGCGACGA------------CGCCATAGCGGATGGCGAGAAGGCGCTGGGCGATAAGGAGCTGCTGGAG
ZN102	OR693586	An. gambiae Zanu male/AgNosCd-1 female hybrid intercross	Rep 2	F2	Cardinal/CFP-	Male	NHEJ/NHEJ	TCCCACCATTGTTGTTGCAGATGAGTCGTCACCCGAGTGGAACGGTACGGCGGTTAGCGACGA------------CGCCATAGCGGATGGCGAGAAGGCGCTGGGCGATAAGGAGCTGCTGGAG
	OR693587							TCCCACCATTGTTGTTGCAGATGAGTCGTCACCCGAGTGGAACGGTACGGCGGTTAGCGACGATGCC-gccatagcggatgagAGGCGGCCGCCATAGCGGATGGCGAGAAGGCGCTGGGCGATAAGGAGCTGCTGGAG
ZN103	OR693588	An. gambiae Zanu male/AgNosCd-1 female hybrid intercross	Rep 2	F2	Cardinal/CFP-	Male	NHEJ/NHEJ	TCCCACCATTGTTGTTGCAGATGAGTCGTCACCCGAGTGGAACGGTACGGCGGTTA----------------GGCCGCCATAGCGGATGGCGAGAAGGCGCTGGGCGATAAGGAGCTGCTGGAG
	OR693589							TCCCACCATTGTTGTTGCAGATGAGTCGTCACCCGAGTGGAACGGTACGGCGGTTAGCGACGATGCC-gccatagcggatgagAGGCGGCCGCCATAGCGGATGGCGAGAAGGCGCTGGGCGATAAGGAGCTGCTGGAG
ZN104	OR693590	An. gambiae Zanu male/AgNosCd-1 female hybrid intercross	Rep 2	F2	Cardinal/CFP-	Female	NHEJ/NHEJ	TCCCACCATTGTTGTTGCAGATGAGTCGTCACCCGAGTGGAACGGTACGGCGGTTAGCGACGA------------CGCCATAGCGGATGGCGAGAAGGCGCTGGGCGATAAGGAGCTGCTGGAG
	OR693591							TCCCACCATTGTTGTTGCAGATGAGTCGTCACCCGAGTGGAACGGTACGGCGGTTAGCGACGATGCC-gccatagcggatgagAGGCGGCCGCCATAGCGGATGGCGAGAAGGCGCTGGGCGATAAGGAGCTGCTGGAG
ZN149	OR693634	An. gambiae Zanu male/AgNosCd-1 female hybrid intercross	Rep 3	F2	Cardinal/CFP-		NHEJ/NHEJ	TCCCACCATTGTTGTTGCAGATGAGTCGTCACCCGAGTGGAACGGTACGGCGGTTAGCGACGATGCCg-------------TAGCGGATGGCGAGAAGGCGCTGGGCGATAAGGAGCTGCTGGAG
ZN150	OR693635	An. gambiae Zanu male/AgNosCd-1 female hybrid intercross	Rep 3	F2	Cardinal/CFP-		NHEJ/NHEJ	TCCCACCATTGTTGTTGCAGATGAGTCGTCACCCGAGTGGAACGGTACGGCGGTTAGCGACGATGCCg-------------TAGCGGATGGCGAGAAGGCGCTGGGCGATAAGGAGCTGCTGGAG
ZN151	OR693636	An. gambiae Zanu male/AgNosCd-1 female hybrid intercross	Rep 3	F2	Cardinal/CFP-		NHEJ/NHEJ	TCCCACCATTGTTGTTGCAGATGAGTCGTCACCCGAGTGGAACGGTACGGCGGTTAGCGACGATGCCg-------------TAGCGGATGGCGAGAAGGCGCTGGGCGATAAGGAGCTGCTGGAG
ZN301		AgNosCd-1 male/An. gambiae Zanu female hybrid intercross	Rep1	F2	Cardinal/CFP+	Male	Drive/Drive
ZN302		AgNosCd-1 male/An. gambiae Zanu female hybrid intercross	Rep1	F2	Cardinal/CFP+	Male	Drive/Drive
ZN303		AgNosCd-1 male/An. gambiae Zanu female hybrid intercross	Rep1	F2	Cardinal/CFP+	Male	Drive/Drive
ZN304		AgNosCd-1 male/An. gambiae Zanu female hybrid intercross	Rep1	F2	Cardinal/CFP+	Male	Drive/Drive
ZN305		AgNosCd-1 male/An. gambiae Zanu female hybrid intercross	Rep1	F2	Cardinal/CFP+	Male	Drive/Drive
ZN306		AgNosCd-1 male/An. gambiae Zanu female hybrid intercross	Rep1	F2	Cardinal/CFP+	Male	Drive/Drive
ZN307		AgNosCd-1 male/An. gambiae Zanu female hybrid intercross	Rep1	F2	Cardinal/CFP+	Male	Drive/Drive
ZN308		AgNosCd-1 male/An. gambiae Zanu female hybrid intercross	Rep1	F2	Cardinal/CFP+	Male	Drive/Drive
ZN309		AgNosCd-1 male/An. gambiae Zanu female hybrid intercross	Rep1	F2	Cardinal/CFP+	Male	Drive/Drive
ZN310		AgNosCd-1 male/An. gambiae Zanu female hybrid intercross	Rep1	F2	Cardinal/CFP+	Male	Drive/Drive
ZN311		AgNosCd-1 male/An. gambiae Zanu female hybrid intercross	Rep1	F2	Cardinal/CFP+	Female	Drive/Drive
ZN312		AgNosCd-1 male/An. gambiae Zanu female hybrid intercross	Rep1	F2	Cardinal/CFP+	Female	Drive/Drive
ZN313		AgNosCd-1 male/An. gambiae Zanu female hybrid intercross	Rep1	F2	Cardinal/CFP+	Female	Drive/Drive
ZN314		AgNosCd-1 male/An. gambiae Zanu female hybrid intercross	Rep1	F2	Cardinal/CFP+	Female	Drive/Drive
ZN315		AgNosCd-1 male/An. gambiae Zanu female hybrid intercross	Rep1	F2	Cardinal/CFP+	Female	Drive/Drive
ZN316		AgNosCd-1 male/An. gambiae Zanu female hybrid intercross	Rep1	F2	Cardinal/CFP+	Female	Drive/Drive
ZN317		AgNosCd-1 male/An. gambiae Zanu female hybrid intercross	Rep1	F2	Cardinal/CFP+	Female	Drive/Drive
ZN318		AgNosCd-1 male/An. gambiae Zanu female hybrid intercross	Rep1	F2	Cardinal/CFP+	Female	Drive/Drive
ZN319		AgNosCd-1 male/An. gambiae Zanu female hybrid intercross	Rep1	F2	Cardinal/CFP+	Female	Drive/Drive
ZN320		AgNosCd-1 male/An. gambiae Zanu female hybrid intercross	Rep1	F2	Cardinal/CFP+	Female	Drive/Drive
ZN321		AgNosCd-1 male/An. gambiae Zanu female hybrid intercross	Rep2	F2	Cardinal/CFP+	Male	Drive/Drive
ZN322		AgNosCd-1 male/An. gambiae Zanu female hybrid intercross	Rep2	F2	Cardinal/CFP+	Male	Drive/Drive
ZN323		AgNosCd-1 male/An. gambiae Zanu female hybrid intercross	Rep2	F2	Cardinal/CFP+	Male	Drive/Drive
ZN324		AgNosCd-1 male/An. gambiae Zanu female hybrid intercross	Rep2	F2	Cardinal/CFP+	Male	Drive/Drive
ZN325		AgNosCd-1 male/An. gambiae Zanu female hybrid intercross	Rep2	F2	Cardinal/CFP+	Male	Drive/Drive
ZN326		AgNosCd-1 male/An. gambiae Zanu female hybrid intercross	Rep2	F2	Cardinal/CFP+	Male	Drive/Drive
ZN327		AgNosCd-1 male/An. gambiae Zanu female hybrid intercross	Rep2	F2	Cardinal/CFP+	Male	Drive/Drive
ZN328		AgNosCd-1 male/An. gambiae Zanu female hybrid intercross	Rep2	F2	Cardinal/CFP+	Male	Drive/Drive
ZN329		AgNosCd-1 male/An. gambiae Zanu female hybrid intercross	Rep2	F2	Cardinal/CFP+	Male	Drive/Drive
ZN330		AgNosCd-1 male/An. gambiae Zanu female hybrid intercross	Rep2	F2	Cardinal/CFP+	Male	Drive/Drive
ZN331		AgNosCd-1 male/An. gambiae Zanu female hybrid intercross	Rep2	F2	Cardinal/CFP+	Female	Drive/Drive
ZN332		AgNosCd-1 male/An. gambiae Zanu female hybrid intercross	Rep2	F2	Cardinal/CFP+	Female	Drive/Drive
ZN333		AgNosCd-1 male/An. gambiae Zanu female hybrid intercross	Rep2	F2	Cardinal/CFP+	Female	Drive/Drive
ZN334		AgNosCd-1 male/An. gambiae Zanu female hybrid intercross	Rep2	F2	Cardinal/CFP+	Female	Drive/Drive
ZN335		AgNosCd-1 male/An. gambiae Zanu female hybrid intercross	Rep2	F2	Cardinal/CFP+	Female	Drive/Drive
ZN336		AgNosCd-1 male/An. gambiae Zanu female hybrid intercross	Rep2	F2	Cardinal/CFP+	Female	Drive/Drive
ZN337		AgNosCd-1 male/An. gambiae Zanu female hybrid intercross	Rep2	F2	Cardinal/CFP+	Female	Drive/Drive
ZN338		AgNosCd-1 male/An. gambiae Zanu female hybrid intercross	Rep2	F2	Cardinal/CFP+	Female	Drive/Drive
ZN339		AgNosCd-1 male/An. gambiae Zanu female hybrid intercross	Rep2	F2	Cardinal/CFP+	Female	Drive/Drive
ZN340		AgNosCd-1 male/An. gambiae Zanu female hybrid intercross	Rep2	F2	Cardinal/CFP+	Female	Drive/Drive
ZN341		AgNosCd-1 male/An. gambiae Zanu female hybrid intercross	Rep3	F2	Cardinal/CFP+	Male	Drive/Drive
ZN342		AgNosCd-1 male/An. gambiae Zanu female hybrid intercross	Rep3	F2	Cardinal/CFP+	Male	Drive/Drive
ZN343		AgNosCd-1 male/An. gambiae Zanu female hybrid intercross	Rep3	F2	Cardinal/CFP+	Male	Drive/Drive
ZN344		AgNosCd-1 male/An. gambiae Zanu female hybrid intercross	Rep3	F2	Cardinal/CFP+	Male	Drive/Drive
ZN345		AgNosCd-1 male/An. gambiae Zanu female hybrid intercross	Rep3	F2	Cardinal/CFP+	Male	Drive/Drive
ZN346		AgNosCd-1 male/An. gambiae Zanu female hybrid intercross	Rep3	F2	Cardinal/CFP+	Male	Drive/Drive
ZN347		AgNosCd-1 male/An. gambiae Zanu female hybrid intercross	Rep3	F2	Cardinal/CFP+	Male	Drive/Drive
ZN348		AgNosCd-1 male/An. gambiae Zanu female hybrid intercross	Rep3	F2	Cardinal/CFP+	Male	Drive/Drive
ZN349		AgNosCd-1 male/An. gambiae Zanu female hybrid intercross	Rep3	F2	Cardinal/CFP+	Male	Drive/Drive
ZN350		AgNosCd-1 male/An. gambiae Zanu female hybrid intercross	Rep3	F2	Cardinal/CFP+	Male	Drive/Drive
ZN351		AgNosCd-1 male/An. gambiae Zanu female hybrid intercross	Rep3	F2	Cardinal/CFP+	Female	Drive/Drive
ZN352		AgNosCd-1 male/An. gambiae Zanu female hybrid intercross	Rep3	F2	Cardinal/CFP+	Female	Drive/Drive
ZN353		AgNosCd-1 male/An. gambiae Zanu female hybrid intercross	Rep3	F2	Cardinal/CFP+	Female	Drive/Drive
ZN354		AgNosCd-1 male/An. gambiae Zanu female hybrid intercross	Rep3	F2	Cardinal/CFP+	Female	Drive/Drive
ZN355		AgNosCd-1 male/An. gambiae Zanu female hybrid intercross	Rep3	F2	Cardinal/CFP+	Female	Drive/Drive
ZN356		AgNosCd-1 male/An. gambiae Zanu female hybrid intercross	Rep3	F2	Cardinal/CFP+	Female	Drive/Drive
ZN357		AgNosCd-1 male/An. gambiae Zanu female hybrid intercross	Rep3	F2	Cardinal/CFP+	Female	Drive/Drive
ZN358		AgNosCd-1 male/An. gambiae Zanu female hybrid intercross	Rep3	F2	Cardinal/CFP+	Female	Drive/Drive
ZN359		AgNosCd-1 male/An. gambiae Zanu female hybrid intercross	Rep3	F2	Cardinal/CFP+	Female	Drive/Drive
ZN360		AgNosCd-1 male/An. gambiae Zanu female hybrid intercross	Rep3	F2	Cardinal/CFP+	Female	Drive/Drive
ZN361		An. gambiae Zanu male/AgNosCd-1 female hybrid intercross	Rep1	F2	Cardinal/CFP+	Male	Drive/Drive
ZN362		An. gambiae Zanu male/AgNosCd-1 female hybrid intercross	Rep1	F2	Cardinal/CFP+	Male	Drive/Drive
ZN363		An. gambiae Zanu male/AgNosCd-1 female hybrid intercross	Rep1	F2	Cardinal/CFP+	Male	Drive/Drive
ZN364	OR693637	An. gambiae Zanu male/AgNosCd-1 female hybrid intercross	Rep1	F2	Cardinal/CFP+	Male	Drive/NHEJ	TCCCACCATTGTTGTTGCAGATGAGTCGTCACCCGAGTGGAACGGTACGGCGGTTAGCGACGATGCCgccatagcggatgag-AGGCGGCCGCCATAGCGGATGGCGAGAAGGCGCTGGGCGATAAGGAGCTGCTGGAG
ZN365		An. gambiae Zanu male/AgNosCd-1 female hybrid intercross	Rep1	F2	Cardinal/CFP+	Male	Drive/Drive
ZN366	OR693638	An. gambiae Zanu male/AgNosCd-1 female hybrid intercross	Rep1	F2	Cardinal/CFP+	Male	Drive/NHEJ	TCCCACCATTGTTGTTGCAGATGAGTCGTCACCCGAGTGGAACGGTACGGCGGTTAGCGACGATGCC---------GCCATAGCGGATGGCGAGAAGGCGCTGGGCGATAAGGAGCTGCTGGAG
ZN367		An. gambiae Zanu male/AgNosCd-1 female hybrid intercross	Rep1	F2	Cardinal/CFP+	Male	Drive/Drive
ZN368	OR693639	An. gambiae Zanu male/AgNosCd-1 female hybrid intercross	Rep1	F2	Cardinal/CFP+	Male	Drive/NHEJ	TCCCACCATTGTTGTTGCAGATGAGTCGTCACCCGAGTGGAACGGTACGGCGGTTAGCGACGATGCCgccatagcggatgag-AGGCGGCCGCCATAGCGGATGGCGAGAAGGCGCTGGGCGATAAGGAGCTGCTGGAG
ZN369	OR693640	An. gambiae Zanu male/AgNosCd-1 female hybrid intercross	Rep1	F2	Cardinal/CFP+	Male	Drive/NHEJ	TCCCACCATTGTTGTTGCAGATGAGTCGTCACCCGAGTGGAACGGTACGGCGGTTAGCGACGATGCCgccatagcggatgag-AGGCGGCCGCCATAGCGGATGGCGAGAAGGCGCTGGGCGATAAGGAGCTGCTGGAG
ZN370	OR693641	An. gambiae Zanu male/AgNosCd-1 female hybrid intercross	Rep1	F2	Cardinal/CFP+	Male	Drive/NHEJ	TCCCACCATTGTTGTTGCAGATGAGTCGTCACCCGAGTGGAACGGTACGGCGGTTAGCGACGATGCCgccatagcggatgag-AGGCGGCCGCCATAGCGGATGGCGAGAAGGCGCTGGGCGATAAGGAGCTGCTGGAG
ZN371	OR693642	An. gambiae Zanu male/AgNosCd-1 female hybrid intercross	Rep1	F2	Cardinal/CFP+	Female	Drive/NHEJ	TCCCACCATTGTTGTTGCAGATGAGTCGTCACCCGAGTGGAACGGTACGGCGGTTAGCGACGATGCCgccatagcggatgag-AGGCGGCCGCCATAGCGGATGGCGAGAAGGCGCTGGGCGATAAGGAGCTGCTGGAG
ZN372		An. gambiae Zanu male/AgNosCd-1 female hybrid intercross	Rep1	F2	Cardinal/CFP+	Female	Drive/Drive
ZN373		An. gambiae Zanu male/AgNosCd-1 female hybrid intercross	Rep1	F2	Cardinal/CFP+	Female	Drive/Drive
ZN374		An. gambiae Zanu male/AgNosCd-1 female hybrid intercross	Rep1	F2	Cardinal/CFP+	Female	Drive/Drive
ZN375		An. gambiae Zanu male/AgNosCd-1 female hybrid intercross	Rep1	F2	Cardinal/CFP+	Female	Drive/Drive
ZN376		An. gambiae Zanu male/AgNosCd-1 female hybrid intercross	Rep1	F2	Cardinal/CFP+	Female	Drive/Drive
ZN377		An. gambiae Zanu male/AgNosCd-1 female hybrid intercross	Rep1	F2	Cardinal/CFP+	Female	Drive/Drive
ZN378		An. gambiae Zanu male/AgNosCd-1 female hybrid intercross	Rep1	F2	Cardinal/CFP+	Female	Drive/Drive
ZN379		An. gambiae Zanu male/AgNosCd-1 female hybrid intercross	Rep1	F2	Cardinal/CFP+	Female	Drive/Drive
ZN380		An. gambiae Zanu male/AgNosCd-1 female hybrid intercross	Rep1	F2	Cardinal/CFP+	Female	Drive/Drive
ZN381		An. gambiae Zanu male/AgNosCd-1 female hybrid intercross	Rep2	F2	Cardinal/CFP+	Male	Drive/Drive
ZN382		An. gambiae Zanu male/AgNosCd-1 female hybrid intercross	Rep2	F2	Cardinal/CFP+	Male	Drive/Drive
ZN383		An. gambiae Zanu male/AgNosCd-1 female hybrid intercross	Rep2	F2	Cardinal/CFP+	Male	Drive/Drive
ZN384		An. gambiae Zanu male/AgNosCd-1 female hybrid intercross	Rep2	F2	Cardinal/CFP+	Male	Drive/Drive
ZN385		An. gambiae Zanu male/AgNosCd-1 female hybrid intercross	Rep2	F2	Cardinal/CFP+	Male	Drive/Drive
ZN386		An. gambiae Zanu male/AgNosCd-1 female hybrid intercross	Rep2	F2	Cardinal/CFP+	Male	Drive/Drive
ZN387		An. gambiae Zanu male/AgNosCd-1 female hybrid intercross	Rep2	F2	Cardinal/CFP+	Male	Drive/Drive
ZN388		An. gambiae Zanu male/AgNosCd-1 female hybrid intercross	Rep2	F2	Cardinal/CFP+	Male	Drive/Drive
ZN389		An. gambiae Zanu male/AgNosCd-1 female hybrid intercross	Rep2	F2	Cardinal/CFP+	Male	Drive/Drive
ZN390		An. gambiae Zanu male/AgNosCd-1 female hybrid intercross	Rep2	F2	Cardinal/CFP+	Male	Drive/Drive
ZN391		An. gambiae Zanu male/AgNosCd-1 female hybrid intercross	Rep2	F2	Cardinal/CFP+	Female	Drive/Drive
ZN392	OR693643	An. gambiae Zanu male/AgNosCd-1 female hybrid intercross	Rep2	F2	Cardinal/CFP+	Female	Drive/NHEJ	TCCCACCATTGTTGTTGCAGATGAGTCGTCACCCGAGTGGAACGG-----------------------------CCGCCATAGCGGATGGCGAGAAGGCGCTGGGCGATAAGGAGCTGCTGGAG
ZN393	OR693644	An. gambiae Zanu male/AgNosCd-1 female hybrid intercross	Rep2	F2	Cardinal/CFP+	Female	Drive/NHEJ	TCCCACCATTGTTGTTGCAGATGAGTCGTCACCCGAGTGGAACGG-----------------------------CCGCCATAGCGGATGGCGAGAAGGCGCTGGGCGATAAGGAGCTGCTGGAG
ZN394		An. gambiae Zanu male/AgNosCd-1 female hybrid intercross	Rep2	F2	Cardinal/CFP+	Female	Drive/Drive
ZN395		An. gambiae Zanu male/AgNosCd-1 female hybrid intercross	Rep2	F2	Cardinal/CFP+	Female	Drive/Drive
ZN396	OR693645	An. gambiae Zanu male/AgNosCd-1 female hybrid intercross	Rep2	F2	Cardinal/CFP+	Female	Drive/NHEJ	TCCCACCATTGTTGTTGCAGATGAGTCGTCACCCGAGTGGAACGGTACGGCGGTTAGCGACGA------------CGCCATAGCGGATGGCGAGAAGGCGCTGGGCGATAAGGAGCTGCTGGAG
ZN397		An. gambiae Zanu male/AgNosCd-1 female hybrid intercross	Rep2	F2	Cardinal/CFP+	Female	Drive/Drive
ZN398		An. gambiae Zanu male/AgNosCd-1 female hybrid intercross	Rep2	F2	Cardinal/CFP+	Female	Drive/Drive
ZN399		An. gambiae Zanu male/AgNosCd-1 female hybrid intercross	Rep2	F2	Cardinal/CFP+	Female	Drive/Drive
ZN400	OR693646	An. gambiae Zanu male/AgNosCd-1 female hybrid intercross	Rep2	F2	Cardinal/CFP+	Female	Drive/NHEJ	TCCCACCATTGTTGTTGCAGATGAGTCGTCACCCGAGTGGAACGGTACGGCGGTTAGCGACGA------------CGCCATAGCGGATGGCGAGAAGGCGCTGGGCGATAAGGAGCTGCTGGAG
ZN401		An. gambiae Zanu male/AgNosCd-1 female hybrid intercross	Rep3	F2	Cardinal/CFP+	Male	Drive/Drive
ZN402		An. gambiae Zanu male/AgNosCd-1 female hybrid intercross	Rep3	F2	Cardinal/CFP+	Male	Drive/Drive
ZN403		An. gambiae Zanu male/AgNosCd-1 female hybrid intercross	Rep3	F2	Cardinal/CFP+	Male	Drive/Drive
ZN404		An. gambiae Zanu male/AgNosCd-1 female hybrid intercross	Rep3	F2	Cardinal/CFP+	Male	Drive/Drive
ZN405		An. gambiae Zanu male/AgNosCd-1 female hybrid intercross	Rep3	F2	Cardinal/CFP+	Male	Drive/Drive
ZN406		An. gambiae Zanu male/AgNosCd-1 female hybrid intercross	Rep3	F2	Cardinal/CFP+	Male	Drive/Drive
ZN407	OR693647	An. gambiae Zanu male/AgNosCd-1 female hybrid intercross	Rep3	F2	Cardinal/CFP+	Male	Drive/NHEJ	TCCCACCATTGTTGTTGCAGATGAGTCGTCACCCGAGTGGAACGGTACGGCGGTTAGCGACGATGCCg-------------TAGCGGATGGCGAGAAGGCGCTGGGCGATAAGGAGCTGCTGGAG
ZN408	OR693648	An. gambiae Zanu male/AgNosCd-1 female hybrid intercross	Rep3	F2	Cardinal/CFP+	Male	Drive/NHEJ	TCCCACCATTGTTGTTGCAGATGAGTCGTCACCCGAGTGGAACGGTACGGCGGTTAGCGACGATGCCg-------------TAGCGGATGGCGAGAAGGCGCTGGGCGATAAGGAGCTGCTGGAG
ZN409		An. gambiae Zanu male/AgNosCd-1 female hybrid intercross	Rep3	F2	Cardinal/CFP+	Male	Drive/Drive
ZN410		An. gambiae Zanu male/AgNosCd-1 female hybrid intercross	Rep3	F2	Cardinal/CFP+	Male	Drive/Drive
ZN411	OR693649	An. gambiae Zanu male/AgNosCd-1 female hybrid intercross	Rep3	F2	Cardinal/CFP+	Female	Drive/NHEJ	TCCCACCATTGTTGTTGCAGATGAGTCGTCACCCGAGTGGAACGGTACGGCGGTTAGCGACGATGCCAtgccatAGGCGGCCGCCATAGCGGATGGCGAGAAGGCGCTGGGCGATAAGGAGCTGCTGGAG
ZN412		An. gambiae Zanu male/AgNosCd-1 female hybrid intercross	Rep3	F2	Cardinal/CFP+	Female	Drive/Drive
ZN413		An. gambiae Zanu male/AgNosCd-1 female hybrid intercross	Rep3	F2	Cardinal/CFP+	Female	Drive/Drive
ZN414	OR693650	An. gambiae Zanu male/AgNosCd-1 female hybrid intercross	Rep3	F2	Cardinal/CFP+	Female	Drive/NHEJ	TCCCACCATTGTTGTTGCAGATGAGTCGTCACCCGAGTGGAACGGTACGGCGGTTAGCGACGATGCCAtAGGCGGCCGCCATAGCGGATGGCGAGAAGGCGCTGGGCGATAAGGAGCTGCTGGAG
ZN415		An. gambiae Zanu male/AgNosCd-1 female hybrid intercross	Rep3	F2	Cardinal/CFP+	Female	Drive/Drive
ZN416		An. gambiae Zanu male/AgNosCd-1 female hybrid intercross	Rep3	F2	Cardinal/CFP+	Female	Drive/Drive
ZN417		An. gambiae Zanu male/AgNosCd-1 female hybrid intercross	Rep3	F2	Cardinal/CFP+	Female	Drive/Drive
ZN418		An. gambiae Zanu male/AgNosCd-1 female hybrid intercross	Rep3	F2	Cardinal/CFP+	Female	Drive/Drive
ZN419		An. gambiae Zanu male/AgNosCd-1 female hybrid intercross	Rep3	F2	Cardinal/CFP+	Female	Drive/Drive
ZN420		An. gambiae Zanu male/AgNosCd-1 female hybrid intercross	Rep3	F2	Cardinal/CFP+	Female	Drive/Drive
		Supplemental File 1. AgNosCd-1 x AgKIS sequence table

## Sheet: 2_Kisumu
Sample Name	Gen Bank ID	Parent Cross Description	Replicate	Generation	Phenotype	Sex	Genotype	Reference sequence (Blue: sgRNA target, pink: PAM, red: deletion, Green: insertion)
								TCCACCATTGTTGTTGCAGATGAGTCGTCACCCGAGTGGAACGGTACGGCGGTTAGCGACGATGCCAAGGCGGCCGCCATAGCGGATGGCGAGAAGGCGCTGGGCGATAAGGAGCTGCTGGAG
F1
KSM85	OR693773	An. gambiae Kisumu male x AgNosCd-1 female	Rep 1	F1	Cardinal/CFP+	Female	Drive/NHEJ	TCCACCATTGTTGTTGCAGATGAGTCGTCACCCGAGTGGAACGGTACGGCGGTTAGCGACGATGC-ataAAGGCGGCCGCCATAGCGGATGGCGAGAAGGCGCTGGGCGATAAGGAGCTGCTGGAG
	OR693774							TCCACCATTGTTGTTGCAGATGAGTCGTCACCCGAGTGGAACGGTACGGCGGTTAGCGACGATGCCA------------TAGCGGATGGCGAGAAGGCGCTGGGCGATAAGGAGCTGCTGGAG
KSM86	OR693775	An. gambiae Kisumu male x AgNosCd-1 female	Rep 1	F1	Cardinal/CFP+	Female	Drive/NHEJ	TCCACCATTGTTGTTGCAGATGAGTCGTCACCCGAGTGGAACGGTACGGCGGTTAGCGACGATGCC-gccatAGGCGGCCGCCATAGCGGATGGCGAGAAGGCGCTGGGCGATAAGGAGCTGCTGGAG
KSM87	OR693776	An. gambiae Kisumu male x AgNosCd-1 female	Rep 1	F1	Cardinal/CFP+	Female	Drive/NHEJ	TCCACCATTGTTGTTGCAGATGAGTCGTCACCCGAGTGGAACGGTACGGCGGTTAGCGACGATGCC--ggaacgaGGCGGCCGCCATAGCGGATGGCGAGAAGGCGCTGGGCGATAAGGAGCTGCTGGAG
	OR693777							TCCACCATTGTTGTTGCAGATGAGTCGTCACCCGAGTG-------------------------------cgccgtgtGCGGCCGCCATAGCGGATGGCGAGAAGGCGCTGGGCGATAAGGAGCTGCTGGAG
KSM88	OR693778	An. gambiae Kisumu male x AgNosCd-1 female	Rep 1	F1	Cardinal/CFP+	Female	Drive/NHEJ	TCCACCATTGTTGTTGCAGATGAGTCGTCACCCGAGTGGAACGGTACGGCGGTTAGCGACGATGCCA------------TAGCGGATGGCGAGAAGGCGCTGGGCGATAAGGAGCTGCTGGAG
	OR693779							TCCACCATTGTTGTTGCAGATGAGTCGTCACCCGAGTGGAACGGT-----------------------ggagtggaagGGCGGCCGCCATAGCGGATGGCGAGAAGGCGCTGGGCGATAAGGAGCTGCTGGAG
KSM89	OR693780	An. gambiae Kisumu male x AgNosCd-1 female	Rep 1	F1	Cardinal/CFP+	Female	Drive/NHEJ	TCCACCATTGTTGTTGCAGATGAGTCGTCACCCGAGTGGAACGGTACGGCGGTTAGCGACGAT-----GGCGGCCGCCATAGCGGATGGCGAGAAGGCGCTGGGCGATAAGGAGCTGCTGGAG
KSM90	OR693781	An. gambiae Kisumu male x AgNosCd-1 female	Rep 1	F1	Cardinal/CFP+	Female	Drive/NHEJ	TCCACCATTGTTGTTGCAGATGAGTCGTCACCCGAGTGGAACGG--------------------------CGGCCGCCATAGCGGATGGCGAGAAGGCGCTGGGCGATAAGGAGCTGCTGGAG
	OR693782							TCCACCATTGTTGTTGCAGATGAGTCGTCACCCGAGTGGAACGGTACGGCGGTTAGCGACGATG--------GCCGCCATAGCGGATGGCGAGAAGGCGCTGGGCGATAAGGAGCTGCTGGAG
KSM91	OR693783	An. gambiae Kisumu male x AgNosCd-1 female	Rep 1	F1	Cardinal/CFP+	Female	Drive/NHEJ	TCCACCATTGTTGTTGCAGATGAGTCGTCACCCGAGTGGAACGGTACGGCGGT--------------------CCGCCATAGCGGATGGCGAGAAGGCGCTGGGCGATAAGGAGCTGCTGGAG
	OR693784							TCCACCATTGTTGTTGCAGATGAGTCGTCACCCGAGTGGAACGG-------------------------tcgcgGCGGCCGCtATAGCGGATGGCGAGAAGGCGCTGGGCGATAAGGAGCTGCTGGAG
KSM92	OR693785	An. gambiae Kisumu male x AgNosCd-1 female	Rep 1	F1	Cardinal/CFP+	Female	Drive/NHEJ	TCCACCATTGTTGTTGCAGATGAGTCGTCACCCGAGTGGAACGGTACGGCGGTTAGCGACGATGCCA------------TAGCGGATGGCGAGAAGGCGCTGGGCGATAAGGAGCTGCTGGAG
	OR693786							TCCACCATTGTTGTTGCAGATGAGTCGTCACCCGAGTGGAACGGTACGGCGGT---------------------CGCCATAGCGGATGGCGAGAAGGCGCTGGGCGATAAGGAGCTGCTGGAG
KSM93	OR693787	An. gambiae Kisumu male x AgNosCd-1 female	Rep 1	F1	Cardinal/CFP+	Female	Drive/NHEJ	TCCACCATTGTTGTTGCAGATGAGTCGTCACCCGAGTGGAACGG--------------------------------gacatcggCCATAGCGGATGGCGAGAAGGCGCTGGGCGATAAGGAGCTGCTGGAG
	OR693788							TCCACCATTGTTGTTGCAGATGAGTCGTCACCCGAGTGGAACGGTACGGCGGTTAGCGACGATGCCA--tGCGGCCGCCATAGCGGATGGCGAGAAGGCGCTGGGCGATAAGGAGCTGCTGGAG
KSM94	OR693789	An. gambiae Kisumu male x AgNosCd-1 female	Rep 1	F1	Cardinal/CFP+	Female	Drive/NHEJ	TCCACCATTGTTGTTGCAGATGAGTCGTCACCCGAGTGGAACGGTACGGCGGTTAGCGACGATGCCAAG-----tccgatcgctcggacatcgatgtccaccaaggttgtaCGCCATAGCGGATGGCGAGAAGGCGCTGGGCGATAAGGAGCTGCTGGAG
	OR693790							TCCACCATTGTTGTTGCAGATGAGTCGTCACCCGAGTGGAACGGTACGGCGGTTAGCGACGATGCCAAGG---CCGCCATAGCGGATGGCGAGAAGGCGCTGGGCGATAAGGAGCTGCTGGAG
KSM95	OR693791	An. gambiae Kisumu male x AgNosCd-1 female	Rep 1	F1	Cardinal/CFP+	male	Drive/NHEJ	TCCACCATTGTTGTTGCAGATGAGTCGTCACCCGAGTGGAACGGTACGGCGGTTAGCGACGATGC-------GCCGCCATAGCGGATGGCGAGAAGGCGCTGGGCGATAAGGAGCTGCTGGAG
KSM96	OR693792	An. gambiae Kisumu male x AgNosCd-1 female	Rep 1	F1	Cardinal/CFP+	male	Drive/NHEJ	TCCACCATTGTTGTTGCAGATGAGTCGTCACCCGAGTGGAACGGTACGGCGGTT---------------------------cggttagcggccatgcgccGCGGATGGCGAGAAGGCGCTGGGCGATAAGGAGCTGCTGGAG
	OR693793							TCCACCATTGTTGTTGCAGATGAGTCGTCACCCGAGTGGAACGGTACGGCGG----------------------cgaggcaggCGCCATAGCGGATGGCGAGAAGGCGCTGGGCGATAAGGAGCTGCTGGAG
KSM97	OR693794	An. gambiae Kisumu male x AgNosCd-1 female	Rep 1	F1	Cardinal/CFP+	male	Drive/NHEJ	TCCACCATTGTTGTTGCAGATGAGTCGTCACCCGAGTGGAACGGTACGG---------------------CGGCCGCCATAGCGGATGGCGAGAAGGCGCTGGGCGATAAGGAGCTGCTGGAG
	OR693795							TCCACCATTGTTGTTGCAGATGAGTCGTCACCCGAGTGGAACGGTACGGCGGTTAGCGACGATGCC--------agctCGCCATAGCGGATGGCGAGAAGGCGCTGGGCGATAAGGAGCTGCTGGAG
KSM98	OR693796	An. gambiae Kisumu male x AgNosCd-1 female	Rep 1	F1	Cardinal/CFP+	male	Drive/NHEJ	TCCACCATTGTTGTTGCAGATGAGTCGTCACCCGAGTGGAACGGTACGGCGGTTAGCGACGAT--------GGCCGCCATAGCGGATGGCGAGAAGGCGCTGGGCGATAAGGAGCTGCTGGAG
	OR693797							TCCACCATTGTTGTTGCAGATGAGTCGTCACCCGAGTGGAACGG-------------------------------cagcgGCCATAGCGGATGGCGAGAAGGCGCTGGGCGATAAGGAGCTGCTGGAG
KSM99	OR693798	An. gambiae Kisumu male x AgNosCd-1 female	Rep 1	F1	Cardinal/CFP+	male	Drive/NHEJ	TCCACCATTGTTGTTGCAGATGAGTCGTCACCCGAGTGGAACGGTACGGCGGTTAGCGACGAT---------------ggccccggcgATAGCGGATGGCGAGAAGGCGCTGGGCGATAAGGAGCTGCTGGAG
	OR693799							TCCACCATTGTTGTTGCAGATGAGTCGTCACCCGAGTGGAACGGT----------------------------------gggccgctTAGCGGATGGCGAGAAGGCGCTGGGCGATAAGGAGCTGCTGGAG
KSM100	OR693800	An. gambiae Kisumu male x AgNosCd-1 female	Rep 1	F1	Cardinal/CFP+	male	Drive/NHEJ	TCCACCATTGTTGTTGCAGATGAGTCGTCACCCGAGTGGAACGGTACGGCGGTTAGCGACGATGCC---------GCCATAGCGGATGGCGAGAAGGCGCTGGGCGATAAGGAGCTGCTGGAG
	OR693801							TCCACCATTGTTGTTGCAGATGAGTCGTCACCCGAGTGGAACGGTACGGCGGTTAGCGACGATGCC---gccatagcGCGGCCGCCATAGCGGATGGCGAGAAGGCGCTGGGCGATAAGGAGCTGCTGGAG
KSM101	OR693802	An. gambiae Kisumu male x AgNosCd-1 female	Rep 1	F1	Cardinal/CFP+	male	Drive/NHEJ	TCCACCATTGTTGTTGCAGATGAGTCGTCACCCGAGTGGAACGGTACGGCGGTTAGCGACGATG------CGGCCGCCATAGCGGATGGCGAGAAGGCGCTGGGCGATAAGGAGCTGCTGGAG
	OR693803							TCCACCATTGTTGTTGCAGATGAGTCGTCACCCGAGTGGAACGGTACGGCGGTTAGCGACGATGCC------GCCGCCATAGCGGATGGCGAGAAGGCGCTGGGCGATAAGGAGCTGCTGGAG
KSM102	OR693804	An. gambiae Kisumu male x AgNosCd-1 female	Rep 1	F1	Cardinal/CFP+	male	Drive/NHEJ	TCCACCATTGTTGTTGCAGATGAGTCGTCACCCGAGTGGAACGG-------------------------tcgcgGCGGCCGCtATAGCGGATGGCGAGAAGGCGCTGGGCGATAAGGAGCTGCTGGAG
	OR693805							TCCACCATTGTTGTTGCAGATGAGTCGTCACCCGAGTGGAACGGTACGGCGGTTAGCGACGATGa-------GGCCGCCATAGCGGATGGCGAGAAGGCGCTGGGCGATAAGGAGCTGCTGGAG
KSM103	OR693806	An. gambiae Kisumu male x AgNosCd-1 female	Rep 1	F1	Cardinal/CFP+	male	Drive/NHEJ	TCCACCATTGTTGTTGCAGATGAGTCGTCACCCGAGTGGAACGGTACGGCGGTTAGCGACGATGCCAggAGGCGGCCGCCATAGCGGATGGCGAGAAGGCGCTGGGCGATAAGGAGCTGCTGGAG
	OR693807							TCCACCATTGTTGTTGCAGATGAGTCGTCACCCGAGTGGAACGGTACG--------------------------CGCCATAGCGGATGGCGAGAAGGCGCTGGGCGATAAGGAGCTGCTGGAG
KSM104	OR693808	An. gambiae Kisumu male x AgNosCd-1 female	Rep 1	F1	Cardinal/CFP+	male	Drive/NHEJ	TCCACCATTGTTGTTGCAGATGAGTCGTCACCCGAGTGGAACGGTACGGCGGTTAGCGACGAT----AGGCGGCCGCCATAGCGGATGGCGAGAAGGCGCTGGGCGATAAGGAGCTGCTGGAG
	OR693809							TCCACCATTGTTGTTGCAGATGAGTCGTCACCCGAGTGGAACGGTACGGCGGTTAGCGACGATGCC-AGGCGGCCGCCATAGCGGATGGCGAGAAGGCGCTGGGCGATAAGGAGCTGCTGGAG
KSM105	OR693810	An. gambiae Kisumu male x AgNosCd-1 female	Rep 1	F1	Cardinal/CFP+	male	Drive/NHEJ	TCCACCATTGTTGTTGCAGATGAGTCGTCACCCGAGTGGAACGGTACGGCGGTTAGCGACGATGC------GGCCGCCATAGCGGATGGCGAGAAGGCGCTGGGCGATAAGGAGCTGCTGGAG
	OR693811							TCCACCATTGTTGTTGCAGATGAGTCGTCACCCGAGTGGAACGGTACGGCGGTTAGCGACGA---------GGCCGCCATAGCGGATGGCGAGAAGGCGCTGGGCGATAAGGAGCTGCTGGAG
KSM118	OR693834	An. gambiae Kisumu male x AgNosCd-1 female	Rep 2	F1	Cardinal/CFP+	Female	Drive/NHEJ	TCCACCATTGTTGTTGCAGATGAGTCGTCACCCGAGTGGAACGGTACGGCGGTTAGCGACGATGCCAA---GGCCGCCATAGCGGATGGCGAGAAGGCGCTGGGCGATAAGGAGCTGCTGGAG
	OR693835							TCCACCATTGTTGTTGCAGATGAGTCGTCACCCGAGTGGAACGGTACGGCGGTTAGCGACGA------------CGCCATAGCGGATGGCGAGAAGGCGCTGGGCGATAAGGAGCTGCTGGAG
KSM119	OR693836	An. gambiae Kisumu male x AgNosCd-1 female	Rep 2	F1	Cardinal/CFP+	Female	Drive/NHEJ	TCCACCATTGTTGTTGCAGATGAGTCGTCACCCGAGTGGAACGGTACGGCGGTTAGCGACGATGCCA----tggGGCCGCCATAGCGGATGGCGAGAAGGCGCTGGGCGATAAGGAGCTGCTGGAG
	OR693837							TCCACCATTGTTGTTGCAGATGAGTCGTCACCCGAGTGGAACGGTACGGCGGTTAGCGACGATGC-------atcgacgataccGCCGCCATAGCGGATGGCGAGAAGGCGCTGGGCGATAAGGAGCTGCTGGAG
KSM120	OR693838	An. gambiae Kisumu male x AgNosCd-1 female	Rep 2	F1	Cardinal/CFP+	Female	Drive/NHEJ	TCCACCATTGTTGTTGCAGATGAGTCGTCACCCGAGTGGAACGGTACGGCGGTTAGCGACGATGC----------gcaacgGCCAcAGCGGATGGCGAGAAGGCGCTGGGCGATAAGGAGCTGCTGGAG
	OR693839							TCCACCATTGTTGTTGCAGATGAGTCGTCACCCGAGTGG------------------------------------------ggccgtcgttGCGGATGGCGAGAAGGCGCTGGGCGATAAGGAGCTGCTGGAG
KSM121	OR693840	An. gambiae Kisumu male x AgNosCd-1 female	Rep 2	F1	Cardinal/CFP+	Female	Drive/NHEJ	TCCACCATTGTTGTTGCAGATGAGTCGTCACCCGAGTGGAACGGTACGGCGGTTAGCGA---------GGCGGCCGCCATAGCGGATGGCGAGAAGGCGCTGGGCGATAAGGAGCTGCTGGAG
	OR693841							TCCACCATTGTTGTTGCAGATGAGTCGTCACCCGAGTGGAACGGTACGGCGGTTAGCGACGATGCCAatAGGCGGCCGCCATAGCGGATGGCGAGAAGGCGCTGGGCGATAAGGAGCTGCTGGAG
KSM122	OR693842	An. gambiae Kisumu male x AgNosCd-1 female	Rep 2	F1	Cardinal/CFP+	male	Drive/NHEJ	TCCACCATTGTTGTTGCAGATGAGTCGTCACCCGAGTGGAACGGTACGGCGGTTAGCGACGATGC--gAGGCGGCCGCCATAGCGGATGGCGAGAAGGCGCTGGGCGATAAGGAGCTGCTGGAG
	OR693843							TCCACCATTGTTGTTGCAGATGAGTCGTCACCCGAGTGGAACGGTACGGCGGTTAGCGACGA-----agcgAGGCGGCCGCCATAGCGGATGGCGAGAAGGCGCTGGGCGATAAGGAGCTGCTGGAG
KSM123	OR693844	An. gambiae Kisumu male x AgNosCd-1 female	Rep 2	F1	Cardinal/CFP+	male	Drive/NHEJ	TCCACCATTGTTGTTGCAGATGAGTCGTCACCCGAGTGGAACGGTACGGCGGTTAGCGACGATGC------GGCCGCCATAGCGGATGGCGAGAAGGCGCTGGGCGATAAGGAGCTGCTGGAG
	OR693845							TCCACCATTGTTGTTGCAGATGAGTC----------------------------------------------GCCGCCATAGCGGATGGCGAGAAGGCGCTGGGCGATAAGGAGCTGCTGGAG
KSM124	OR693846	An. gambiae Kisumu male x AgNosCd-1 female	Rep 2	F1	Cardinal/CFP+	male	Drive/NHEJ	TCCACCATTGTTGTTGCAGATGAGTCGTCACCCGAGTGGAACGGTACGGCGGTTAGCGACGATGC--gAGGCGGCCGCCATAGCGGATGGCGAGAAGGCGCTGGGCGATAAGGAGCTGCTGGAG
	OR693847							TCCACCATTGTTGTTGCAGATGAGTCGTCACCCGAGTGGAACGGTACGGCGG---------------------CCGCCATAGCGGATGGCGAGAAGGCGCTGGGCGATAAGGAGCTGCTGGAG
KSM125	OR693848	An. gambiae Kisumu male x AgNosCd-1 female	Rep 2	F1	Cardinal/CFP+	male	Drive/NHEJ	TCCACCATTGTTGTTGCAGATGAGTCGTCACCCGAGTGGAACGGTACGGCGGTTAGCGACGATGCCA---CGGCCGCCATAGCGGATGGCGAGAAGGCGCTGGGCGATAAGGAGCTGCTGGAG
	OR693849							TCCACCATTGTTGTTGCAGATGAGTCGTCACCCGAGTGGAACGGTACGGCGGTTAGCGAC------------cttgtattGCCGCCATAGCGGATGGCGAGAAGGCGCTGGGCGATAAGGAGCTGCTGGAG
KSM170	OR693870	An. gambiae Kisumu male x AgNosCd-1 female	Rep 3	F1	Cardinal/CFP+	Female	Drive/NHEJ	TCCACCATTGTTGTTGCAGATGAGTCGTCACCCGAGTGGAACGGTACGGCGGTTAGCGACGATGCCAccatagttAGGCGGCCGCCATAGCGGATGGCGAGAAGGCGCTGGGCGATAAGGAGCTGCTGGAG
KSM171	OR693871	An. gambiae Kisumu male x AgNosCd-1 female	Rep 3	F1	Cardinal/CFP+	Female	Drive/NHEJ	TCCACCATTGTTGTTGCAGATGAGTCGTCACCCGAGTGGAACGGTACGGCGGTTAGCGACGAT---------GCCGCCATAGCGGATGGCGAGAAGGCGCTGGGCGATAAGGAGCTGCTGGAG
	OR693872							TCCACCATTGTTGTTGCAG--------------------------------------------------GCGGCCGCCATAGCGGATGGCGAGAAGGCGCTGGGCGATAAGGAGCTGCTGGAG
KSM172	OR693873	An. gambiae Kisumu male x AgNosCd-1 female	Rep 3	F1	Cardinal/CFP+	Female	Drive/NHEJ	TCCACCATTGTTGTTGCAGATGAGTCGTCACCCGAGTGGAACGGTACGGCGGTTAGCGACGAT----AGGCGGCCGCCATAGCGGATGGCGAGAAGGCGCTGGGCGATAAGGAGCTGCTGGAG
KSM173	OR693874	An. gambiae Kisumu male x AgNosCd-1 female	Rep 3	F1	Cardinal/CFP+	Female	Drive/NHEJ	TCCACCATTGTTGTTGCAGATGAGTCGTCACCCGAGTGGAACGGTACG------------------aAAGGCGGCCGCCATAGCGGATGGCGAGAAGGCGCTGGGCGATAAGGAGCTGCTGGAG
	OR693875							TCCACCATTGTTGTTGCAGATGAGTCGTCACCCGAGTGGAAC-----------------------------------CATAGCGGATGGCGAGAAGGCGCTGGGCGATAAGGAGCTGCTGGAG
KSM174	OR693876	An. gambiae Kisumu male x AgNosCd-1 female	Rep 3	F1	Cardinal/CFP+	male	Drive/NHEJ	TCCACCATTGTTGTTGCAGATGAGTCGTCACCCGAGTGGAACGGTACGGCGGTTAGCG---------gcattagcatAGGCGGCCGCCATAGCGGATGGCGAGAAGGCGCTGGGCGATAAGGAGCTGCTGGAG
	OR693877							TCCACCATTGTTGTTGCAGATGAGTCGTCACCCGAGTGGAACGGTACGGCGGTTAGCGACGATGC----------------------tgGGCGAGAAGGCGCTGGGCGATAAGGAGCTGCTGGAG
KSM175	OR693878	An. gambiae Kisumu male x AgNosCd-1 female	Rep 3	F1	Cardinal/CFP+	male	Drive/NHEJ	TCCACCATTGTTGTTGCAGATGAGTCGTCACCCGAGTGGAACGGTACGGCGGTTAGCGACGAT---------GCCGCCATAGCGGATGGCGAGAAGGCGCTGGGCGATAAGGAGCTGCTGGAG
	OR693879							TCCACCATTGTTGTTGCAGATGAGTCGTCACCCGAGTGGAACGGT---------------------------gacgGCCGCCATAGCGGATGGCGAGAAGGCGCTGGGCGATAAGGAGCTGCTGGAG
KSM176	OR693880	An. gambiae Kisumu male x AgNosCd-1 female	Rep 3	F1	Cardinal/CFP+	male	Drive/NHEJ	TCCACCATTGTTGTTGCAGATGAGTCGTCACCCGAGTGGAACGGTACGGCGGTTAGCGACGATGCCA-------ccCGCCATAGCGGATGGCGAGAAGGCGCTGGGCGATAAGGAGCTGCTGGAG
	OR693881							TCCACCATTGTTGTTGCAGATGAGTCGTCACCCGAGTGGAACGGTACGGCGGTTAGCGACGA--------cgtCGGCCGCCATAGCGGATGGCGAGAAGGCGCTGGGCGATAAGGAGCTGCTGGAG
KSM177	OR693882	An. gambiae Kisumu male x AgNosCd-1 female	Rep 3	F1	Cardinal/CFP+	male	Drive/NHEJ	TCCACCATTGTTGTTGCAGATGAGTCGTCACCCGAGTGGAACGGTACGGCGGTTAGCGACGATG---AGGCGGCCGCCATAGCGGATGGCGAGAAGGCGCTGGGCGATAAGGAGCTGCTGGAG
	OR693883							TCCACCATTGTTGTTGCAGATGAGTCGTCACCCGAGTGGAACGGTACGGCGGTTAGCGACGATGCCA--GCGGCCGCCATAGCGGATGGCGAGAAGGCGCTGGGCGATAAGGAGCTGCTGGAG
KSM421	OR693912	An. gambiae Kisumu male x AgNosCd-1 female	Rep1	F1	Black/CFP+	Male	Drive/WT
KSM422	OR693913	An. gambiae Kisumu male x AgNosCd-1 female	Rep1	F1	Black/CFP+	Male	Drive/WT
KSM423	OR693914	An. gambiae Kisumu male x AgNosCd-1 female	Rep1	F1	Black/CFP+	Male	Drive/WT
KSM424	OR693915	An. gambiae Kisumu male x AgNosCd-1 female	Rep1	F1	Black/CFP+	Male	Drive/WT
KSM425	OR693916	An. gambiae Kisumu male x AgNosCd-1 female	Rep1	F1	Black/CFP+	Male	Drive/WT
KSM426	OR693917	An. gambiae Kisumu male x AgNosCd-1 female	Rep1	F1	Black/CFP+	Male	Drive/WT
KSM427	OR693918	An. gambiae Kisumu male x AgNosCd-1 female	Rep1	F1	Black/CFP+	Male	Drive/WT
KSM428	OR693919	An. gambiae Kisumu male x AgNosCd-1 female	Rep1	F1	Black/CFP+	Male	Drive/WT
KSM429	OR693920	An. gambiae Kisumu male x AgNosCd-1 female	Rep1	F1	Black/CFP+	Male	Drive/WT
KSM430	OR693921	An. gambiae Kisumu male x AgNosCd-1 female	Rep1	F1	Black/CFP+	Male	Drive/WT
KSM431	OR693922	An. gambiae Kisumu male x AgNosCd-1 female	Rep1	F1	Black/CFP+	Female	Drive/WT
KSM432	OR693923	An. gambiae Kisumu male x AgNosCd-1 female	Rep1	F1	Black/CFP+	Female	Drive/WT
KSM433	OR693924	An. gambiae Kisumu male x AgNosCd-1 female	Rep1	F1	Black/CFP+	Female	Drive/WT
KSM434	OR693925	An. gambiae Kisumu male x AgNosCd-1 female	Rep1	F1	Black/CFP+	Female	Drive/WT
KSM435	OR693926	An. gambiae Kisumu male x AgNosCd-1 female	Rep1	F1	Black/CFP+	Female	Drive/WT
KSM436	OR693927	An. gambiae Kisumu male x AgNosCd-1 female	Rep1	F1	Black/CFP+	Female	Drive/WT
KSM437	OR693928	An. gambiae Kisumu male x AgNosCd-1 female	Rep1	F1	Black/CFP+	Female	Drive/WT
KSM438	OR693929	An. gambiae Kisumu male x AgNosCd-1 female	Rep1	F1	Black/CFP+	Female	Drive/WT
KSM439	OR693930	An. gambiae Kisumu male x AgNosCd-1 female	Rep1	F1	Black/CFP+	Female	Drive/WT
KSM440	OR693931	An. gambiae Kisumu male x AgNosCd-1 female	Rep1	F1	Black/CFP+	Female	Drive/WT
KSM441	OR693932	An. gambiae Kisumu male x AgNosCd-1 female	Rep2	F1	Black/CFP+	Male	Drive/WT
KSM442	OR693933	An. gambiae Kisumu male x AgNosCd-1 female	Rep2	F1	Black/CFP+	Male	Drive/WT
KSM443	OR693934	An. gambiae Kisumu male x AgNosCd-1 female	Rep2	F1	Black/CFP+	Male	Drive/WT
KSM444	OR693935	An. gambiae Kisumu male x AgNosCd-1 female	Rep2	F1	Black/CFP+	Male	Drive/WT
KSM445	OR693936	An. gambiae Kisumu male x AgNosCd-1 female	Rep2	F1	Black/CFP+	Male	Drive/WT
KSM446	OR693937	An. gambiae Kisumu male x AgNosCd-1 female	Rep2	F1	Black/CFP+	Male	Drive/WT
KSM447	OR693938	An. gambiae Kisumu male x AgNosCd-1 female	Rep2	F1	Black/CFP+	Male	Drive/WT
KSM448	OR693939	An. gambiae Kisumu male x AgNosCd-1 female	Rep2	F1	Black/CFP+	Male	Drive/WT
KSM449	OR693940	An. gambiae Kisumu male x AgNosCd-1 female	Rep2	F1	Black/CFP+	Male	Drive/WT
KSM450	OR693941	An. gambiae Kisumu male x AgNosCd-1 female	Rep2	F1	Black/CFP+	Male	Drive/WT
KSM451	OR693942	An. gambiae Kisumu male x AgNosCd-1 female	Rep2	F1	Black/CFP+	Female	Drive/WT
KSM452	OR693943	An. gambiae Kisumu male x AgNosCd-1 female	Rep2	F1	Black/CFP+	Female	Drive/WT
KSM453	OR693944	An. gambiae Kisumu male x AgNosCd-1 female	Rep2	F1	Black/CFP+	Female	Drive/WT
KSM454	OR693945	An. gambiae Kisumu male x AgNosCd-1 female	Rep2	F1	Black/CFP+	Female	Drive/WT
KSM455	OR693946	An. gambiae Kisumu male x AgNosCd-1 female	Rep2	F1	Black/CFP+	Female	Drive/WT
KSM456	OR693947	An. gambiae Kisumu male x AgNosCd-1 female	Rep2	F1	Black/CFP+	Female	Drive/WT
KSM457	OR693948	An. gambiae Kisumu male x AgNosCd-1 female	Rep2	F1	Black/CFP+	Female	Drive/WT
KSM458	OR693949	An. gambiae Kisumu male x AgNosCd-1 female	Rep2	F1	Black/CFP+	Female	Drive/WT
KSM459	OR693950	An. gambiae Kisumu male x AgNosCd-1 female	Rep2	F1	Black/CFP+	Female	Drive/WT
KSM460	OR693951	An. gambiae Kisumu male x AgNosCd-1 female	Rep2	F1	Black/CFP+	Female	Drive/WT
KSM461	OR693952	An. gambiae Kisumu male x AgNosCd-1 female	Rep3	F1	Black/CFP+	Male	Drive/WT
KSM462	OR693953	An. gambiae Kisumu male x AgNosCd-1 female	Rep3	F1	Black/CFP+	Male	Drive/NHEJ	TCCACCATTGTTGTTGCAGATGAGTCGTCACCCGAGTGGAACGGTACGGCGGTTAGCGACG------AGGCGGCCGCCATAGCGGATGGCGAGAAGGCGCTGGGCGATAAGGAGCTGCTGGAG
KSM463	OR693954	An. gambiae Kisumu male x AgNosCd-1 female	Rep3	F1	Black/CFP+	Male	Drive/WT
KSM464	OR693955	An. gambiae Kisumu male x AgNosCd-1 female	Rep3	F1	Black/CFP+	Male	Drive/WT
KSM465	OR693956	An. gambiae Kisumu male x AgNosCd-1 female	Rep3	F1	Black/CFP+	Male	Drive/WT
KSM466	OR693957	An. gambiae Kisumu male x AgNosCd-1 female	Rep3	F1	Black/CFP+	Male	Drive/WT
KSM467	OR693958	An. gambiae Kisumu male x AgNosCd-1 female	Rep3	F1	Black/CFP+	Male	Drive/WT
KSM468	OR693959	An. gambiae Kisumu male x AgNosCd-1 female	Rep3	F1	Black/CFP+	Male	Drive/WT
KSM469	OR693960	An. gambiae Kisumu male x AgNosCd-1 female	Rep3	F1	Black/CFP+	Male	Drive/WT
KSM470	OR693961	An. gambiae Kisumu male x AgNosCd-1 female	Rep3	F1	Black/CFP+	Male	Drive/WT
KSM471	OR693962	An. gambiae Kisumu male x AgNosCd-1 female	Rep3	F1	Black/CFP+	Female	Drive/WT
KSM472	OR693963	An. gambiae Kisumu male x AgNosCd-1 female	Rep3	F1	Black/CFP+	Female	Drive/WT
KSM473	OR693964	An. gambiae Kisumu male x AgNosCd-1 female	Rep3	F1	Black/CFP+	Female	Drive/WT
KSM474	OR693965	An. gambiae Kisumu male x AgNosCd-1 female	Rep3	F1	Black/CFP+	Female	Drive/NHEJ	TCCACCATTGTTGTTGCAGATGAGTCGTCACCCGAGTGGAACGGTACGGCGGTTAGCGACGATGCCAta----GGCCGCCATAGCGGATGGCGAGAAGGCGCTGGGCGATAAGGAGCTGCTGGAG
	OR693966							TCCACCATTGTTGTTGCAGATGAGTCGTCACCCGAGTGGAACGGTACGGCGGTTAGCGACGct-----------GCCGCCATAGCGGATGGCGAGAAGGCGCTGGGCGATAAGGAGCTGCTGGAG
KSM475	OR693967	An. gambiae Kisumu male x AgNosCd-1 female	Rep3	F1	Black/CFP+	Female	Drive/WT
KSM476	OR693968	An. gambiae Kisumu male x AgNosCd-1 female	Rep3	F1	Black/CFP+	Female	Drive/WT
KSM477	OR693969	An. gambiae Kisumu male x AgNosCd-1 female	Rep3	F1	Black/CFP+	Female	Drive/NHEJ	TCCACCATTGTTGTTGCAGATGAGTCGTCACCCGAGTGGAACGGTACGGCGGTTAGCGACGATG------CGGCCGCCATAGCGGATGGCGAGAAGGCGCTGGGCGATAAGGAGCTGCTGGAG
KSM478	OR693970	An. gambiae Kisumu male x AgNosCd-1 female	Rep3	F1	Black/CFP+	Female	Drive/WT
KSM479	OR693971	An. gambiae Kisumu male x AgNosCd-1 female	Rep3	F1	Black/CFP+	Female	Drive/WT
KSM480	OR693972	An. gambiae Kisumu male x AgNosCd-1 female	Rep3	F1	Black/CFP+	Female	Drive/WT
KSM481	OR693973	AgNosCd-1 male x An. gambiae Kisumu female	Rep1	F1	Black/CFP+	Male	Drive/WT
KSM482	OR693974	AgNosCd-1 male x An. gambiae Kisumu female	Rep1	F1	Black/CFP+	Male	Drive/WT
KSM483	OR693975	AgNosCd-1 male x An. gambiae Kisumu female	Rep1	F1	Black/CFP+	Male	Drive/WT
KSM484	OR693976	AgNosCd-1 male x An. gambiae Kisumu female	Rep1	F1	Black/CFP+	Male	Drive/WT
KSM485	OR693977	AgNosCd-1 male x An. gambiae Kisumu female	Rep1	F1	Black/CFP+	Male	Drive/WT
KSM486	OR693978	AgNosCd-1 male x An. gambiae Kisumu female	Rep1	F1	Black/CFP+	Male	Drive/WT
KSM487	OR693979	AgNosCd-1 male x An. gambiae Kisumu female	Rep1	F1	Black/CFP+	Male	Drive/WT
KSM488	OR693980	AgNosCd-1 male x An. gambiae Kisumu female	Rep1	F1	Black/CFP+	Male	Drive/WT
KSM489	OR693981	AgNosCd-1 male x An. gambiae Kisumu female	Rep1	F1	Black/CFP+	Male	Drive/WT
KSM490	OR693982	AgNosCd-1 male x An. gambiae Kisumu female	Rep1	F1	Black/CFP+	Male	Drive/WT
KSM491	OR693983	AgNosCd-1 male x An. gambiae Kisumu female	Rep1	F1	Black/CFP+	Female	Drive/WT
KSM492	OR693984	AgNosCd-1 male x An. gambiae Kisumu female	Rep1	F1	Black/CFP+	Female	Drive/WT
KSM493	OR693985	AgNosCd-1 male x An. gambiae Kisumu female	Rep1	F1	Black/CFP+	Female	Drive/WT
KSM494	OR693986	AgNosCd-1 male x An. gambiae Kisumu female	Rep1	F1	Black/CFP+	Female	Drive/WT
KSM495	OR693987	AgNosCd-1 male x An. gambiae Kisumu female	Rep1	F1	Black/CFP+	Female	Drive/WT
KSM496	OR693988	AgNosCd-1 male x An. gambiae Kisumu female	Rep1	F1	Black/CFP+	Female	Drive/WT
KSM497	OR693989	AgNosCd-1 male x An. gambiae Kisumu female	Rep1	F1	Black/CFP+	Female	Drive/WT
KSM498	OR693990	AgNosCd-1 male x An. gambiae Kisumu female	Rep1	F1	Black/CFP+	Female	Drive/WT
KSM499	OR693991	AgNosCd-1 male x An. gambiae Kisumu female	Rep1	F1	Black/CFP+	Female	Drive/WT
KSM500	OR693992	AgNosCd-1 male x An. gambiae Kisumu female	Rep1	F1	Black/CFP+	Female	Drive/WT
KSM501	OR693993	AgNosCd-1 male x An. gambiae Kisumu female	Rep2	F1	Black/CFP+	Male	Drive/WT
KSM502	OR693994	AgNosCd-1 male x An. gambiae Kisumu female	Rep2	F1	Black/CFP+	Male	Drive/WT
KSM503	OR693995	AgNosCd-1 male x An. gambiae Kisumu female	Rep2	F1	Black/CFP+	Male	Drive/WT
KSM504	OR693996	AgNosCd-1 male x An. gambiae Kisumu female	Rep2	F1	Black/CFP+	Male	Drive/WT
KSM505	OR693997	AgNosCd-1 male x An. gambiae Kisumu female	Rep2	F1	Black/CFP+	Male	Drive/WT
KSM506	OR693998	AgNosCd-1 male x An. gambiae Kisumu female	Rep2	F1	Black/CFP+	Male	Drive/WT
KSM507	OR693999	AgNosCd-1 male x An. gambiae Kisumu female	Rep2	F1	Black/CFP+	Male	Drive/WT
KSM508	OR694000	AgNosCd-1 male x An. gambiae Kisumu female	Rep2	F1	Black/CFP+	Male	Drive/WT
KSM509	OR694001	AgNosCd-1 male x An. gambiae Kisumu female	Rep2	F1	Black/CFP+	Male	Drive/WT
KSM510	OR694002	AgNosCd-1 male x An. gambiae Kisumu female	Rep2	F1	Black/CFP+	Male	Drive/WT
KSM511	OR694003	AgNosCd-1 male x An. gambiae Kisumu female	Rep2	F1	Black/CFP+	Female	Drive/WT
KSM512	OR694004	AgNosCd-1 male x An. gambiae Kisumu female	Rep2	F1	Black/CFP+	Female	Drive/WT
KSM513	OR694005	AgNosCd-1 male x An. gambiae Kisumu female	Rep2	F1	Black/CFP+	Female	Drive/WT
KSM514	OR694006	AgNosCd-1 male x An. gambiae Kisumu female	Rep2	F1	Black/CFP+	Female	Drive/WT
KSM515	OR694007	AgNosCd-1 male x An. gambiae Kisumu female	Rep2	F1	Black/CFP+	Female	Drive/WT
KSM516	OR694008	AgNosCd-1 male x An. gambiae Kisumu female	Rep2	F1	Black/CFP+	Female	Drive/WT
KSM517	OR694009	AgNosCd-1 male x An. gambiae Kisumu female	Rep2	F1	Black/CFP+	Female	Drive/WT
KSM518	OR694010	AgNosCd-1 male x An. gambiae Kisumu female	Rep2	F1	Black/CFP+	Female	Drive/WT
KSM519	OR694011	AgNosCd-1 male x An. gambiae Kisumu female	Rep2	F1	Black/CFP+	Female	Drive/WT
KSM520	OR694012	AgNosCd-1 male x An. gambiae Kisumu female	Rep2	F1	Black/CFP+	Female	Drive/WT
KSM521	OR694013	AgNosCd-1 male x An. gambiae Kisumu female	Rep3	F1	Black/CFP+	Male	Drive/WT
KSM522	OR694014	AgNosCd-1 male x An. gambiae Kisumu female	Rep3	F1	Black/CFP+	Male	Drive/WT
KSM523	OR694015	AgNosCd-1 male x An. gambiae Kisumu female	Rep3	F1	Black/CFP+	Male	Drive/WT
KSM524	OR694016	AgNosCd-1 male x An. gambiae Kisumu female	Rep3	F1	Black/CFP+	Male	Drive/WT
KSM525	OR694017	AgNosCd-1 male x An. gambiae Kisumu female	Rep3	F1	Black/CFP+	Male	Drive/WT
KSM526	OR694018	AgNosCd-1 male x An. gambiae Kisumu female	Rep3	F1	Black/CFP+	Male	Drive/WT
KSM527	OR694019	AgNosCd-1 male x An. gambiae Kisumu female	Rep3	F1	Black/CFP+	Male	Drive/WT
KSM528	OR694020	AgNosCd-1 male x An. gambiae Kisumu female	Rep3	F1	Black/CFP+	Male	Drive/WT
KSM529	OR694021	AgNosCd-1 male x An. gambiae Kisumu female	Rep3	F1	Black/CFP+	Male	Drive/WT
KSM530	OR694022	AgNosCd-1 male x An. gambiae Kisumu female	Rep3	F1	Black/CFP+	Male	Drive/WT
KSM531	OR694023	AgNosCd-1 male x An. gambiae Kisumu female	Rep3	F1	Black/CFP+	Female	Drive/WT
KSM532	OR694024	AgNosCd-1 male x An. gambiae Kisumu female	Rep3	F1	Black/CFP+	Female	Drive/WT
KSM533	OR694025	AgNosCd-1 male x An. gambiae Kisumu female	Rep3	F1	Black/CFP+	Female	Drive/WT
KSM534	OR694026	AgNosCd-1 male x An. gambiae Kisumu female	Rep3	F1	Black/CFP+	Female	Drive/WT
KSM535	OR694027	AgNosCd-1 male x An. gambiae Kisumu female	Rep3	F1	Black/CFP+	Female	Drive/WT
KSM536	OR694028	AgNosCd-1 male x An. gambiae Kisumu female	Rep3	F1	Black/CFP+	Female	Drive/WT
KSM537	OR694029	AgNosCd-1 male x An. gambiae Kisumu female	Rep3	F1	Black/CFP+	Female	Drive/WT
KSM538	OR694030	AgNosCd-1 male x An. gambiae Kisumu female	Rep3	F1	Black/CFP+	Female	Drive/WT
KSM539	OR694031	AgNosCd-1 male x An. gambiae Kisumu female	Rep3	F1	Black/CFP+	Female	Drive/WT
KSM540	OR694032	AgNosCd-1 male x An. gambiae Kisumu female	Rep3	F1	Black/CFP+	Female	Drive/WT
F2
KSM154	OR693854	AgNosCd-1 male/An. gambiae Kisumu female hybrid intercross	Rep 1	F2	Black/CFP+	Male	Drive/WT
KSM155	OR693855	AgNosCd-1 male/An. gambiae Kisumu female hybrid intercross	Rep 1	F2	Black/CFP+	Male	Drive/WT
KSM156	OR693856	AgNosCd-1 male/An. gambiae Kisumu female hybrid intercross	Rep 1	F2	Black/CFP+	Male	Drive/WT
KSM157	OR693857	AgNosCd-1 male/An. gambiae Kisumu female hybrid intercross	Rep 1	F2	Black/CFP+	Male	Drive/WT
KSM158	OR693858	AgNosCd-1 male/An. gambiae Kisumu female hybrid intercross	Rep 3	F2	Black/CFP+	Male	Drive/WT
KSM159	OR693859	AgNosCd-1 male/An. gambiae Kisumu female hybrid intercross	Rep 3	F2	Black/CFP+	Male	Drive/WT
KSM160	OR693860	AgNosCd-1 male/An. gambiae Kisumu female hybrid intercross	Rep 3	F2	Black/CFP+	Male	Drive/WT
KSM161	OR693861	AgNosCd-1 male/An. gambiae Kisumu female hybrid intercross	Rep 3	F2	Black/CFP+	Male	Drive/WT
KSM162	OR693862	AgNosCd-1 male/An. gambiae Kisumu female hybrid intercross	Rep 3	F2	Black/CFP+	Male	Drive/WT
KSM163	OR693863	AgNosCd-1 male/An. gambiae Kisumu female hybrid intercross	Rep 3	F2	Black/CFP+	Male	Drive/WT
KSM164	OR693864	AgNosCd-1 male/An. gambiae Kisumu female hybrid intercross	Rep 3	F2	Black/CFP+	Male	Drive/WT
KSM165	OR693865	AgNosCd-1 male/An. gambiae Kisumu female hybrid intercross	Rep 3	F2	Black/CFP+	Male	Drive/WT
KSM166	OR693866	AgNosCd-1 male/An. gambiae Kisumu female hybrid intercross	Rep 3	F2	Black/CFP+	Female	Drive/WT
KSM167	OR693867	AgNosCd-1 male/An. gambiae Kisumu female hybrid intercross	Rep 3	F2	Black/CFP+	Female	Drive/WT
KSM168	OR693868	AgNosCd-1 male/An. gambiae Kisumu female hybrid intercross	Rep 3	F2	Black/CFP+	Female	Drive/WT
KSM169	OR693869	AgNosCd-1 male/An. gambiae Kisumu female hybrid intercross	Rep 3	F2	Black/CFP+	Female	Drive/WT
KSM190	OR693897	AgNosCd-1 male/An. gambiae Kisumu female hybrid intercross	Rep 2	F2	Black/CFP+	Female	Drive/WT
KSM191	OR693898	AgNosCd-1 male/An. gambiae Kisumu female hybrid intercross	Rep 2	F2	Black/CFP+	Female	Drive/WT
KSM192	OR693899	AgNosCd-1 male/An. gambiae Kisumu female hybrid intercross	Rep 2	F2	Black/CFP+	Female	Drive/WT
KSM193	OR693900	AgNosCd-1 male/An. gambiae Kisumu female hybrid intercross	Rep 2	F2	Black/CFP+	Female	Drive/WT
KSM194	OR693901	AgNosCd-1 male/An. gambiae Kisumu female hybrid intercross	Rep 2	F2	Black/CFP+	Male	Drive/WT
KSM150	OR693850	An. gambiae Kisumu male/AgNosCd-1 female hybrid intercross	Rep 1	F2	Black/CFP+	Male	Drive/NHEJ	TCCACCATTGTTGTTGCAGATGAGTCGTCACCCGAGTGGAACGGTACGGCGGTTAGCGACGATGCC------GCCGCCATAGCGGATGGCGAGAAGGCGCTGGGCGATAAGGAGCTGCTGGAG
KSM151	OR693851	An. gambiae Kisumu male/AgNosCd-1 female hybrid intercross	Rep 1	F2	Black/CFP+	Male	Drive/NHEJ	TCCACCATTGTTGTTGCAGATGAGTCGTCACCCGAGTGGAACGGTACGGCGGTTAGCGACGA------GGCGGCCGCCATAGCGGATGGCGAGAAGGCGCTGGGCGATAAGGAGCTGCTGGAG
KSM152	OR693852	An. gambiae Kisumu male/AgNosCd-1 female hybrid intercross	Rep 1	F2	Black/CFP+	Male	Drive/NHEJ	TCCACCATTGTTGTTGCAGATGAGTCGTCACCCGAGTGGAACGGTACGGCGGTTAGCGACGATGCCgtagtgggacgat----------CCATAGCGGATGGCGAGAAGGCGCTGGGCGATAAGGAGCTGCTGGAG
KSM153	OR693853	An. gambiae Kisumu male/AgNosCd-1 female hybrid intercross	Rep 1	F2	Black/CFP+	Male	Drive/WT
KSM184	OR693891	An. gambiae Kisumu male/AgNosCd-1 female hybrid intercross	Rep 3	F2	Black/CFP+	Male	Drive/WT
KSM185	OR693892	An. gambiae Kisumu male/AgNosCd-1 female hybrid intercross	Rep 3	F2	Black/CFP+	Male	Drive/NHEJ	TCCACCATTGTTGTTGCAGATGAGTCGTCACCCGAGTGGAACGGTACGGCGGTTAGCGACGATGCC---------GCCATAGCGGATGGCGAGAAGGCGCTGGGCGATAAGGAGCTGCTGGAG
KSM186	OR693893	An. gambiae Kisumu male/AgNosCd-1 female hybrid intercross	Rep 3	F2	Black/CFP+	Male	Drive/NHEJ	TCCACCATTGTTGTTGCAGATGAGTCGTCACCCGAGTGGAACGGTACGGCGGTTAGCGACG------AGGCGGCCGCCATAGCGGATGGCGAGAAGGCGCTGGGCGATAAGGAGCTGCTGGAG
KSM187	OR693894	An. gambiae Kisumu male/AgNosCd-1 female hybrid intercross	Rep 3	F2	Black/CFP+	Female	Drive/NHEJ	TCCACCATTGTTGTTGCAGATGAGTCGTCACCCGAGTGGAACGGTACGGCGGTTAGCGACGATGCC---------GCCATAGCGGATGGCGAGAAGGCGCTGGGCGATAAGGAGCTGCTGGAG
KSM188	OR693895	An. gambiae Kisumu male/AgNosCd-1 female hybrid intercross	Rep 3	F2	Black/CFP+	Female	Drive/NHEJ	TCCACCATTGTTGTTGCAGATGAGTCGTCACCCGAGTGGAACGGTACGGCGGTTAGCGACG------AGGCGGCCGCCATAGCGGATGGCGAGAAGGCGCTGGGCGATAAGGAGCTGCTGGAG
KSM189	OR693896	An. gambiae Kisumu male/AgNosCd-1 female hybrid intercross	Rep 3	F2	Black/CFP+	Female	Drive/NHEJ	TCCACCATTGTTGTTGCAGATGAGTCGTCACCCGAGTGGAACGGTACGGCGGTTAGCGACGATGCC---------GCCATAGCGGATGGCGAGAAGGCGCTGGGCGATAAGGAGCTGCTGGAG
KSM195	OR693902	An. gambiae Kisumu male/AgNosCd-1 female hybrid intercross	Rep 2	F2	Black/CFP+	Female	Drive/NHEJ	TCCACCATTGTTGTTGCAGATGAGTCGTCACCCGAGTGGAACGGTACGGCGGTTAGCGACGATGC------GGCCGCCATAGCGGATGGCGAGAAGGCGCTGGGCGATAAGGAGCTGCTGGAG
KSM196	OR693903	An. gambiae Kisumu male/AgNosCd-1 female hybrid intercross	Rep 2	F2	Black/CFP+	Female	Drive/NHEJ	TCCACCATTGTTGTTGCAGATGAGTCGTCACCCGAGTGGAACGGTACGGCGGTTAGCGACGATGC------GGCCGCCATAGCGGATGGCGAGAAGGCGCTGGGCGATAAGGAGCTGCTGGAG
KSM197	OR693904	An. gambiae Kisumu male/AgNosCd-1 female hybrid intercross	Rep 2	F2	Black/CFP+	Female	Drive/NHEJ	TCCACCATTGTTGTTGCAGATGAGTCGTCACCCGAGTGGAACGGTACGGCGGTTAGCGACGATGC------GGCCGCCATAGCGGATGGCGAGAAGGCGCTGGGCGATAAGGAGCTGCTGGAG
KSM198	OR693905	An. gambiae Kisumu male/AgNosCd-1 female hybrid intercross	Rep 2	F2	Black/CFP+	Male	Drive/NHEJ	TCCACCATTGTTGTTGCAGATGAGTCGTCACCCGAGTGGAACGGTACGGCGGTTAGCGACGATGC------GGCCGCCATAGCGGATGGCGAGAAGGCGCTGGGCGATAAGGAGCTGCTGGAG
KSM199	OR693906	An. gambiae Kisumu male/AgNosCd-1 female hybrid intercross	Rep 2	F2	Black/CFP+	Male	Drive/NHEJ	TCCACCATTGTTGTTGCAGATGAGTCGTCACCCGAGTGGAACGGTACGGCGGTTAGCGACGA------GGCGGCCGCCATAGCGGATGGCGAGAAGGCGCTGGGCGATAAGGAGCTGCTGGAG
KSM107	OR693814	An. gambiae Kisumu male/AgNosCd-1 female hybrid intercross	Rep 1	F2	Black/CFP-	Female	NHEJ/NHEJ	TCCACCATTGTTGTTGCAGATGAGTCGTCACCCGAGTGGAACGGTACGGCGGTTAGCGACGATGC---gttGGCGGCCGCCATAGCGGATGGCGAGAAGGCGCTGGGCGATAAGGAGCTGCTGGAG
	OR693815							TCCACCATTGTTGTTGCAGATGAGTCGTCACCCGAGTGGAACGGTACGGCGGTTAGCGACGATG-----------------gatgGCGGATGGCGAGAAGGCGCTGGGCGATAAGGAGCTGCTGGAG
KSM108	OR693816	An. gambiae Kisumu male/AgNosCd-1 female hybrid intercross	Rep 1	F2	Black/CFP-	Female	NHEJ/NHEJ	TCCACCATTGTTGTTGCAGATGAGTCGTCACCCGAGTGGAACGGTACGGCGGTTA---------------CGGCCGCCATAGCGGATGGCGAGAAGGCGCTGGGCGATAAGGAGCTGCTGGAG
	OR693817							TCCACCATTGTTGTTGCAGATGAGTCGTCACCCGAGTGGAACGGTACG---------------------acttcGGCGGCCGCCATAGCGGATGGCGAGAAGGCGCTGGGCGATAAGGAGCTGCTGGAG
KSM109	OR693818	An. gambiae Kisumu male/AgNosCd-1 female hybrid intercross	Rep 1	F2	Black/CFP-	Female	NHEJ/NHEJ	TCCACCATTGTTGTTGCAGATGAGTCGTCACCCGAGTGGAACGGTACGGCGGTTAGCGACGATGC---gttGGCGGCCGCCATAGCGGATGGCGAGAAGGCGCTGGGCGATAAGGAGCTGCTGGAG
	OR693819							TCCACCATTGTTGTTGCAGATGAGTCGTCACCCGAGTGGAACGGTACGGCGGTTAGCGACGATG-----------------gatgGCGGATGGCGAGAAGGCGCTGGGCGATAAGGAGCTGCTGGAG
KSM110	OR693820	An. gambiae Kisumu male/AgNosCd-1 female hybrid intercross	Rep 1	F2	Black/CFP-	Female	NHEJ/NHEJ	TCCACCATTGTTGTTGCAGATGAGTCGTCACCCGAGTGGAACGGTACGGCGGTTAGCGACGATGC---gttGGCGGCCGCCATAGCGGATGGCGAGAAGGCGCTGGGCGATAAGGAGCTGCTGGAG
	OR693821							TCCACCATTGTTGTTGCAGATGAGTCGTCACCCGAGTGGAACGGTACGGCGGTTAGCGACGATG-----------------gatgGCGGATGGCGAGAAGGCGCTGGGCGATAAGGAGCTGCTGGAG
KSM111	OR693822	An. gambiae Kisumu male/AgNosCd-1 female hybrid intercross	Rep 1	F2	Black/CFP-	Female	NHEJ/NHEJ	TCCACCATTGTTGTTGCAGATGAGTCGTCACCCGAGTGGAACGGTACGGCGGTTAGCGACGATGC---gttGGCGGCCGCCATAGCGGATGGCGAGAAGGCGCTGGGCGATAAGGAGCTGCTGGAG
	OR693823							TCCACCATTGTTGTTGCAGATGAGTCGTCACCCGAGTGGAACGGTACGGCGGTTAGCGACGATG-----------------gatgGCGGATGGCGAGAAGGCGCTGGGCGATAAGGAGCTGCTGGAG
KSM112	OR693824	An. gambiae Kisumu male/AgNosCd-1 female hybrid intercross	Rep 1	F2	Black/CFP-	Female	NHEJ/NHEJ	TCCACCATTGTTGTTGCAGATGAGTCGTCACCCGAGTGGAACGGTACGGCGGTTA---------------CGGCCGCCATAGCGGATGGCGAGAAGGCGCTGGGCGATAAGGAGCTGCTGGAG
	OR693825							TCCACCATTGTTGTTGCAGATGAGTCGTCACCCGAGTGGAACGGTACG---------------------acttcGGCGGCCGCCATAGCGGATGGCGAGAAGGCGCTGGGCGATAAGGAGCTGCTGGAG
KSM113	OR693826	An. gambiae Kisumu male/AgNosCd-1 female hybrid intercross	Rep 1	F2	Black/CFP-	Female	NHEJ/NHEJ	TCCACCATTGTTGTTGCAGATGAGTCGTCACCCGAGTGGAACGGTACGGCGGTTAGCGACGATG---AGGCGGCCGCCATAGCGGATGGCGAGAAGGCGCTGGGCGATAAGGAGCTGCTGGAG
	OR693827							TCCACCATTGTTGTTGCAGATGAGTCGTCACCCGAGTGGAACGGTACGGCGGTTAGCGACGAT----------------acTAGCGGATGGCGAGAAGGCGCTGGGCGATAAGGAGCTGCTGGAG
KSM114	OR693828	An. gambiae Kisumu male/AgNosCd-1 female hybrid intercross	Rep 1	F2	Black/CFP-	Male	NHEJ/NHEJ	TCCACCATTGTTGTTGCAGATGAGTCGTCACCCGAGTGGAACGGTACGGCGGTTAGCGACGATG---AGGCGGCCGCCATAGCGGATGGCGAGAAGGCGCTGGGCGATAAGGAGCTGCTGGAG
	OR693829							TCCACCATTGTTGTTGCAGATGAGTCGTCACCCGAGTGGAACGGTACGGCGGTTAGCGACGAT----------------acTAGCGGATGGCGAGAAGGCGCTGGGCGATAAGGAGCTGCTGGAG
KSM115	OR693830	An. gambiae Kisumu male/AgNosCd-1 female hybrid intercross	Rep 1	F2	Black/CFP-	Male	NHEJ/NHEJ	TCCACCATTGTTGTTGCAGATGAGTCGTCACCCGAGTGGAACGGTACGGCGGTTAGCGACGATG---AGGCGGCCGCCATAGCGGATGGCGAGAAGGCGCTGGGCGATAAGGAGCTGCTGGAG
	OR693831							TCCACCATTGTTGTTGCAGATGAGTCGTCACCCGAGTGGAACGGTACGGCGGTTAGCGACGAT----------------acTAGCGGATGGCGAGAAGGCGCTGGGCGATAAGGAGCTGCTGGAG
KSM117	OR693832	An. gambiae Kisumu male/AgNosCd-1 female hybrid intercross	Rep 1	F2	Black/CFP-	Male	NHEJ/NHEJ	TCCACCATTGTTGTTGCAGATGAGTCGTCACCCGAGTGGAACGGTACGGCGGTTAGCGACGATG---AGGCGGCCGCCATAGCGGATGGCGAGAAGGCGCTGGGCGATAAGGAGCTGCTGGAG
	OR693833							TCCACCATTGTTGTTGCAGATGAGTCGTCACCCGAGTGGAACGGTACGGCGGTTAGCGACGAT----------------acTAGCGGATGGCGAGAAGGCGCTGGGCGATAAGGAGCTGCTGGAG
KSM179	OR693886	An. gambiae Kisumu male/AgNosCd-1 female hybrid intercross	Rep 3	F2	Black/CFP-	Male	WT/NHEJ	TCCACCATTGTTGTTGCAGATGAGTCGTCACCCGAGTGGAACGGTACGGCGGTTAGCGACGATGC------GGCCGCCATAGCGGATGGCGAGAAGGCGCTGGGCGATAAGGAGCTGCTGGAG
KSM180	OR693887	An. gambiae Kisumu male/AgNosCd-1 female hybrid intercross	Rep 3	F2	Black/CFP-	Male	WT/NHEJ	TCCACCATTGTTGTTGCAGATGAGTCGTCACCCGAGTGGAACGGTACGGCGGTTAGCGACGATGC------GGCCGCCATAGCGGATGGCGAGAAGGCGCTGGGCGATAAGGAGCTGCTGGAG
KSM181	OR693888	An. gambiae Kisumu male/AgNosCd-1 female hybrid intercross	Rep 3	F2	Black/CFP-	Female	WT/NHEJ	TCCACCATTGTTGTTGCAGATGAGTCGTCACCCGAGTGGAACGGTACGGCGGTTAGCGACGATGC------GGCCGCCATAGCGGATGGCGAGAAGGCGCTGGGCGATAAGGAGCTGCTGGAG
KSM182	OR693889	An. gambiae Kisumu male/AgNosCd-1 female hybrid intercross	Rep 3	F2	Black/CFP-	Female	WT/NHEJ	TCCACCATTGTTGTTGCAGATGAGTCGTCACCCGAGTGGAACGGTACGGCGGTTAGCGACGATGC------GGCCGCCATAGCGGATGGCGAGAAGGCGCTGGGCGATAAGGAGCTGCTGGAG
KSM183	OR693890	An. gambiae Kisumu male/AgNosCd-1 female hybrid intercross	Rep 3	F2	Black/CFP-	Female	WT/NHEJ	TCCACCATTGTTGTTGCAGATGAGTCGTCACCCGAGTGGAACGGTACGGCGGTTAGCGACGATGC------GGCCGCCATAGCGGATGGCGAGAAGGCGCTGGGCGATAAGGAGCTGCTGGAG
KSM106	OR693812	An. gambiae Kisumu male/AgNosCd-1 female hybrid intercross	Rep 1	F2	Cardinal/CFP-	Female	NHEJ/NHEJ	TCCACCATTGTTGTTGCAGATGAGTCGTCACCCGAGTGGAACGGTACGGCGGTTA-----------------GCCGCCATAGCGGATGGCGAGAAGGCGCTGGGCGATAAGGAGCTGCTGGAG
	OR693813							TCCACCATTGTTGTTGCAGATGAGTCGTCACCCGAGTGGAACGGTACG-----------------------actacGGCCGCCATAGCGGATGGCGAGAAGGCGCTGGGCGATAAGGAGCTGCTGGAG
KSM178	OR693884	An. gambiae Kisumu male/AgNosCd-1 female hybrid intercross	Rep 3	F2	Cardinal/CFP-	Male	NHEJ/NHEJ	TCCACCATTGTTGTTGCAGATGAGTCGTCACCCGAGTGGAACGGTA------------------------CGGCCGCCATAGCGGATGGCGAGAAGGCGCTGGGCGATAAGGAGCTGCTGGAG
	OR693885							TCCACCATTGTTGTTGCAGATGAGTCGTCACCCGAGTGGAACGGTcgtcacccgag----------------------AGGCGGCCGCCATAGCGGATGGCGAGAAGGCGCTGGGCGATAAGGAGCTGCTGGAG
KSM200	OR693907	An. gambiae Kisumu male/AgNosCd-1 female hybrid intercross	Rep 2	F2	Cardinal/CFP-		NHEJ/NHEJ	TCCACCATTGTTGTTGCAGATGAGTCGTCACCCGAGTGGAACGGTACGGCGGTTAGCGACGATGCg--AGGCGGCCGCCATAGCGGATGGCGAGAAGGCGCTGGGCGATAAGGAGCTGCTGGAG
KSM301		AgNosCd-1 male/An. gambiae Kisumu female hybrid intercross	Rep1	F2	Cardinal/CFP+	Male	Drive/Drive
KSM302		AgNosCd-1 male/An. gambiae Kisumu female hybrid intercross	Rep1	F2	Cardinal/CFP+	Male	Drive/Drive
KSM303		AgNosCd-1 male/An. gambiae Kisumu female hybrid intercross	Rep1	F2	Cardinal/CFP+	Male	Drive/Drive
KSM304		AgNosCd-1 male/An. gambiae Kisumu female hybrid intercross	Rep1	F2	Cardinal/CFP+	Male	Drive/Drive
KSM305		AgNosCd-1 male/An. gambiae Kisumu female hybrid intercross	Rep1	F2	Cardinal/CFP+	Male	Drive/Drive
KSM306		AgNosCd-1 male/An. gambiae Kisumu female hybrid intercross	Rep1	F2	Cardinal/CFP+	Male	Drive/Drive
KSM307		AgNosCd-1 male/An. gambiae Kisumu female hybrid intercross	Rep1	F2	Cardinal/CFP+	Male	Drive/Drive
KSM308		AgNosCd-1 male/An. gambiae Kisumu female hybrid intercross	Rep1	F2	Cardinal/CFP+	Male	Drive/Drive
KSM309		AgNosCd-1 male/An. gambiae Kisumu female hybrid intercross	Rep1	F2	Cardinal/CFP+	Male	Drive/Drive
KSM310		AgNosCd-1 male/An. gambiae Kisumu female hybrid intercross	Rep1	F2	Cardinal/CFP+	Male	Drive/Drive
KSM311		AgNosCd-1 male/An. gambiae Kisumu female hybrid intercross	Rep1	F2	Cardinal/CFP+	Female	Drive/Drive
KSM312		AgNosCd-1 male/An. gambiae Kisumu female hybrid intercross	Rep1	F2	Cardinal/CFP+	Female	Drive/Drive
KSM313		AgNosCd-1 male/An. gambiae Kisumu female hybrid intercross	Rep1	F2	Cardinal/CFP+	Female	Drive/Drive
KSM314		AgNosCd-1 male/An. gambiae Kisumu female hybrid intercross	Rep1	F2	Cardinal/CFP+	Female	Drive/Drive
KSM315		AgNosCd-1 male/An. gambiae Kisumu female hybrid intercross	Rep1	F2	Cardinal/CFP+	Female	Drive/Drive
KSM316		AgNosCd-1 male/An. gambiae Kisumu female hybrid intercross	Rep1	F2	Cardinal/CFP+	Female	Drive/Drive
KSM317		AgNosCd-1 male/An. gambiae Kisumu female hybrid intercross	Rep1	F2	Cardinal/CFP+	Female	Drive/Drive
KSM318		AgNosCd-1 male/An. gambiae Kisumu female hybrid intercross	Rep1	F2	Cardinal/CFP+	Female	Drive/Drive
KSM319		AgNosCd-1 male/An. gambiae Kisumu female hybrid intercross	Rep1	F2	Cardinal/CFP+	Female	Drive/Drive
KSM320		AgNosCd-1 male/An. gambiae Kisumu female hybrid intercross	Rep1	F2	Cardinal/CFP+	Female	Drive/Drive
KSM321		AgNosCd-1 male/An. gambiae Kisumu female hybrid intercross	Rep2	F2	Cardinal/CFP+	Male	Drive/Drive
KSM322		AgNosCd-1 male/An. gambiae Kisumu female hybrid intercross	Rep2	F2	Cardinal/CFP+	Male	Drive/Drive
KSM323		AgNosCd-1 male/An. gambiae Kisumu female hybrid intercross	Rep2	F2	Cardinal/CFP+	Male	Drive/Drive
KSM324		AgNosCd-1 male/An. gambiae Kisumu female hybrid intercross	Rep2	F2	Cardinal/CFP+	Male	Drive/Drive
KSM325		AgNosCd-1 male/An. gambiae Kisumu female hybrid intercross	Rep2	F2	Cardinal/CFP+	Male	Drive/Drive
KSM326		AgNosCd-1 male/An. gambiae Kisumu female hybrid intercross	Rep2	F2	Cardinal/CFP+	Male	Drive/Drive
KSM327		AgNosCd-1 male/An. gambiae Kisumu female hybrid intercross	Rep2	F2	Cardinal/CFP+	Male	Drive/Drive
KSM328		AgNosCd-1 male/An. gambiae Kisumu female hybrid intercross	Rep2	F2	Cardinal/CFP+	Male	Drive/Drive
KSM329		AgNosCd-1 male/An. gambiae Kisumu female hybrid intercross	Rep2	F2	Cardinal/CFP+	Male	Drive/Drive
KSM330		AgNosCd-1 male/An. gambiae Kisumu female hybrid intercross	Rep2	F2	Cardinal/CFP+	Male	Drive/Drive
KSM331		AgNosCd-1 male/An. gambiae Kisumu female hybrid intercross	Rep2	F2	Cardinal/CFP+	Female	Drive/Drive
KSM332		AgNosCd-1 male/An. gambiae Kisumu female hybrid intercross	Rep2	F2	Cardinal/CFP+	Female	Drive/Drive
KSM333		AgNosCd-1 male/An. gambiae Kisumu female hybrid intercross	Rep2	F2	Cardinal/CFP+	Female	Drive/Drive
KSM334		AgNosCd-1 male/An. gambiae Kisumu female hybrid intercross	Rep2	F2	Cardinal/CFP+	Female	Drive/Drive
KSM335		AgNosCd-1 male/An. gambiae Kisumu female hybrid intercross	Rep2	F2	Cardinal/CFP+	Female	Drive/Drive
KSM336		AgNosCd-1 male/An. gambiae Kisumu female hybrid intercross	Rep2	F2	Cardinal/CFP+	Female	Drive/Drive
KSM337		AgNosCd-1 male/An. gambiae Kisumu female hybrid intercross	Rep2	F2	Cardinal/CFP+	Female	Drive/Drive
KSM338		AgNosCd-1 male/An. gambiae Kisumu female hybrid intercross	Rep2	F2	Cardinal/CFP+	Female	Drive/Drive
KSM339		AgNosCd-1 male/An. gambiae Kisumu female hybrid intercross	Rep2	F2	Cardinal/CFP+	Female	Drive/Drive
KSM340		AgNosCd-1 male/An. gambiae Kisumu female hybrid intercross	Rep2	F2	Cardinal/CFP+	Female	Drive/Drive
KSM341		AgNosCd-1 male/An. gambiae Kisumu female hybrid intercross	Rep3	F2	Cardinal/CFP+	Male	Drive/Drive
KSM342		AgNosCd-1 male/An. gambiae Kisumu female hybrid intercross	Rep3	F2	Cardinal/CFP+	Male	Drive/Drive
KSM343		AgNosCd-1 male/An. gambiae Kisumu female hybrid intercross	Rep3	F2	Cardinal/CFP+	Male	Drive/Drive
KSM344		AgNosCd-1 male/An. gambiae Kisumu female hybrid intercross	Rep3	F2	Cardinal/CFP+	Male	Drive/Drive
KSM345		AgNosCd-1 male/An. gambiae Kisumu female hybrid intercross	Rep3	F2	Cardinal/CFP+	Male	Drive/Drive
KSM346		AgNosCd-1 male/An. gambiae Kisumu female hybrid intercross	Rep3	F2	Cardinal/CFP+	Male	Drive/Drive
KSM347		AgNosCd-1 male/An. gambiae Kisumu female hybrid intercross	Rep3	F2	Cardinal/CFP+	Male	Drive/Drive
KSM348		AgNosCd-1 male/An. gambiae Kisumu female hybrid intercross	Rep3	F2	Cardinal/CFP+	Male	Drive/Drive
KSM349		AgNosCd-1 male/An. gambiae Kisumu female hybrid intercross	Rep3	F2	Cardinal/CFP+	Male	Drive/Drive
KSM350		AgNosCd-1 male/An. gambiae Kisumu female hybrid intercross	Rep3	F2	Cardinal/CFP+	Male	Drive/Drive
KSM351		AgNosCd-1 male/An. gambiae Kisumu female hybrid intercross	Rep3	F2	Cardinal/CFP+	Female	Drive/Drive
KSM352		AgNosCd-1 male/An. gambiae Kisumu female hybrid intercross	Rep3	F2	Cardinal/CFP+	Female	Drive/Drive
KSM353		AgNosCd-1 male/An. gambiae Kisumu female hybrid intercross	Rep3	F2	Cardinal/CFP+	Female	Drive/Drive
KSM354		AgNosCd-1 male/An. gambiae Kisumu female hybrid intercross	Rep3	F2	Cardinal/CFP+	Female	Drive/Drive
KSM355		AgNosCd-1 male/An. gambiae Kisumu female hybrid intercross	Rep3	F2	Cardinal/CFP+	Female	Drive/Drive
KSM356		AgNosCd-1 male/An. gambiae Kisumu female hybrid intercross	Rep3	F2	Cardinal/CFP+	Female	Drive/Drive
KSM357		AgNosCd-1 male/An. gambiae Kisumu female hybrid intercross	Rep3	F2	Cardinal/CFP+	Female	Drive/Drive
KSM358		AgNosCd-1 male/An. gambiae Kisumu female hybrid intercross	Rep3	F2	Cardinal/CFP+	Female	Drive/Drive
KSM359		AgNosCd-1 male/An. gambiae Kisumu female hybrid intercross	Rep3	F2	Cardinal/CFP+	Female	Drive/Drive
KSM360		AgNosCd-1 male/An. gambiae Kisumu female hybrid intercross	Rep3	F2	Cardinal/CFP+	Female	Drive/Drive
KSM361		An. gambiae Kisumu male/AgNosCd-1 female hybrid intercross	Rep1	F2	Cardinal/CFP+	Male	Drive/Drive
KSM362		An. gambiae Kisumu male/AgNosCd-1 female hybrid intercross	Rep1	F2	Cardinal/CFP+	Male	Drive/Drive
KSM363		An. gambiae Kisumu male/AgNosCd-1 female hybrid intercross	Rep1	F2	Cardinal/CFP+	Male	Drive/Drive
KSM364		An. gambiae Kisumu male/AgNosCd-1 female hybrid intercross	Rep1	F2	Cardinal/CFP+	Male	Drive/Drive
KSM365		An. gambiae Kisumu male/AgNosCd-1 female hybrid intercross	Rep1	F2	Cardinal/CFP+	Male	Drive/Drive
KSM366		An. gambiae Kisumu male/AgNosCd-1 female hybrid intercross	Rep1	F2	Cardinal/CFP+	Male	Drive/Drive
KSM367		An. gambiae Kisumu male/AgNosCd-1 female hybrid intercross	Rep1	F2	Cardinal/CFP+	Male	Drive/Drive
KSM368		An. gambiae Kisumu male/AgNosCd-1 female hybrid intercross	Rep1	F2	Cardinal/CFP+	Male	Drive/Drive
KSM369		An. gambiae Kisumu male/AgNosCd-1 female hybrid intercross	Rep1	F2	Cardinal/CFP+	Male	Drive/Drive
KSM370		An. gambiae Kisumu male/AgNosCd-1 female hybrid intercross	Rep1	F2	Cardinal/CFP+	Male	Drive/Drive
KSM371		An. gambiae Kisumu male/AgNosCd-1 female hybrid intercross	Rep1	F2	Cardinal/CFP+	Female	Drive/Drive
KSM372		An. gambiae Kisumu male/AgNosCd-1 female hybrid intercross	Rep1	F2	Cardinal/CFP+	Female	Drive/Drive
KSM373		An. gambiae Kisumu male/AgNosCd-1 female hybrid intercross	Rep1	F2	Cardinal/CFP+	Female	Drive/Drive
KSM374		An. gambiae Kisumu male/AgNosCd-1 female hybrid intercross	Rep1	F2	Cardinal/CFP+	Female	Drive/Drive
KSM375		An. gambiae Kisumu male/AgNosCd-1 female hybrid intercross	Rep1	F2	Cardinal/CFP+	Female	Drive/Drive
KSM376		An. gambiae Kisumu male/AgNosCd-1 female hybrid intercross	Rep1	F2	Cardinal/CFP+	Female	Drive/Drive
KSM377	OR693908	An. gambiae Kisumu male/AgNosCd-1 female hybrid intercross	Rep1	F2	Cardinal/CFP+	Female	Drive/NHEJ	TCCACCATTGTTGTTGCAGATGAGTCGTCACCCGAGTGGAACGGTACGGCGGTTAGCG--------------GCCGCCATAGCGGATGGCGAGAAGGCGCTGGGCGATAAGGAGCTGCTGGAG
KSM378		An. gambiae Kisumu male/AgNosCd-1 female hybrid intercross	Rep1	F2	Cardinal/CFP+	Female	Drive/Drive
KSM379	OR693909	An. gambiae Kisumu male/AgNosCd-1 female hybrid intercross	Rep1	F2	Cardinal/CFP+	Female	Drive/NHEJ	TCCACCATTGTTGTTGCAGATGAGTCGTCACCCGAGTGGAACGGTACGGCGGTTAGCG--------------GCCGCCATAGCGGATGGCGAGAAGGCGCTGGGCGATAAGGAGCTGCTGGAG
KSM380		An. gambiae Kisumu male/AgNosCd-1 female hybrid intercross	Rep1	F2	Cardinal/CFP+	Female	Drive/Drive
KSM381		An. gambiae Kisumu male/AgNosCd-1 female hybrid intercross	Rep2	F2	Cardinal/CFP+	Male	Drive/Drive
KSM382		An. gambiae Kisumu male/AgNosCd-1 female hybrid intercross	Rep2	F2	Cardinal/CFP+	Male	Drive/Drive
KSM383		An. gambiae Kisumu male/AgNosCd-1 female hybrid intercross	Rep2	F2	Cardinal/CFP+	Male	Drive/Drive
KSM384		An. gambiae Kisumu male/AgNosCd-1 female hybrid intercross	Rep2	F2	Cardinal/CFP+	Male	Drive/Drive
KSM385		An. gambiae Kisumu male/AgNosCd-1 female hybrid intercross	Rep2	F2	Cardinal/CFP+	Male	Drive/Drive
KSM386		An. gambiae Kisumu male/AgNosCd-1 female hybrid intercross	Rep2	F2	Cardinal/CFP+	Male	Drive/Drive
KSM387		An. gambiae Kisumu male/AgNosCd-1 female hybrid intercross	Rep2	F2	Cardinal/CFP+	Male	Drive/Drive
KSM388		An. gambiae Kisumu male/AgNosCd-1 female hybrid intercross	Rep2	F2	Cardinal/CFP+	Male	Drive/Drive
KSM389		An. gambiae Kisumu male/AgNosCd-1 female hybrid intercross	Rep2	F2	Cardinal/CFP+	Male	Drive/Drive
KSM390		An. gambiae Kisumu male/AgNosCd-1 female hybrid intercross	Rep2	F2	Cardinal/CFP+	Male	Drive/Drive
KSM391		An. gambiae Kisumu male/AgNosCd-1 female hybrid intercross	Rep2	F2	Cardinal/CFP+	Female	Drive/Drive
KSM392		An. gambiae Kisumu male/AgNosCd-1 female hybrid intercross	Rep2	F2	Cardinal/CFP+	Female	Drive/Drive
KSM393		An. gambiae Kisumu male/AgNosCd-1 female hybrid intercross	Rep2	F2	Cardinal/CFP+	Female	Drive/Drive
KSM394		An. gambiae Kisumu male/AgNosCd-1 female hybrid intercross	Rep2	F2	Cardinal/CFP+	Female	Drive/Drive
KSM395		An. gambiae Kisumu male/AgNosCd-1 female hybrid intercross	Rep2	F2	Cardinal/CFP+	Female	Drive/Drive
KSM396		An. gambiae Kisumu male/AgNosCd-1 female hybrid intercross	Rep2	F2	Cardinal/CFP+	Female	Drive/Drive
KSM397		An. gambiae Kisumu male/AgNosCd-1 female hybrid intercross	Rep2	F2	Cardinal/CFP+	Female	Drive/Drive
KSM398		An. gambiae Kisumu male/AgNosCd-1 female hybrid intercross	Rep2	F2	Cardinal/CFP+	Female	Drive/Drive
KSM399		An. gambiae Kisumu male/AgNosCd-1 female hybrid intercross	Rep2	F2	Cardinal/CFP+	Female	Drive/Drive
KSM400	OR693910	An. gambiae Kisumu male/AgNosCd-1 female hybrid intercross	Rep2	F2	Cardinal/CFP+	Female	Drive/NHEJ	TCCACCATTGTTGTTGCAGATGAGTCGTCACCCGAGTGGAACGGTACGGCGGTTAGCGACGATGCCgctatagcgacgcggcggttagcgacg-AGGCGGCCGCCATAGCGGATGGCGAGAAGGCGCTGGGCGATAAGGAGCTGCTGGAG
KSM401		An. gambiae Kisumu male/AgNosCd-1 female hybrid intercross	Rep3	F2	Cardinal/CFP+	Male	Drive/Drive
KSM402		An. gambiae Kisumu male/AgNosCd-1 female hybrid intercross	Rep3	F2	Cardinal/CFP+	Male	Drive/Drive
KSM403		An. gambiae Kisumu male/AgNosCd-1 female hybrid intercross	Rep3	F2	Cardinal/CFP+	Male	Drive/Drive
KSM404		An. gambiae Kisumu male/AgNosCd-1 female hybrid intercross	Rep3	F2	Cardinal/CFP+	Male	Drive/Drive
KSM405		An. gambiae Kisumu male/AgNosCd-1 female hybrid intercross	Rep3	F2	Cardinal/CFP+	Male	Drive/Drive
KSM406		An. gambiae Kisumu male/AgNosCd-1 female hybrid intercross	Rep3	F2	Cardinal/CFP+	Male	Drive/Drive
KSM407		An. gambiae Kisumu male/AgNosCd-1 female hybrid intercross	Rep3	F2	Cardinal/CFP+	Male	Drive/Drive
KSM408		An. gambiae Kisumu male/AgNosCd-1 female hybrid intercross	Rep3	F2	Cardinal/CFP+	Male	Drive/Drive
KSM409		An. gambiae Kisumu male/AgNosCd-1 female hybrid intercross	Rep3	F2	Cardinal/CFP+	Male	Drive/Drive
KSM410		An. gambiae Kisumu male/AgNosCd-1 female hybrid intercross	Rep3	F2	Cardinal/CFP+	Male	Drive/Drive
KSM411		An. gambiae Kisumu male/AgNosCd-1 female hybrid intercross	Rep3	F2	Cardinal/CFP+	Female	Drive/Drive
KSM412		An. gambiae Kisumu male/AgNosCd-1 female hybrid intercross	Rep3	F2	Cardinal/CFP+	Female	Drive/Drive
KSM413		An. gambiae Kisumu male/AgNosCd-1 female hybrid intercross	Rep3	F2	Cardinal/CFP+	Female	Drive/Drive
KSM414		An. gambiae Kisumu male/AgNosCd-1 female hybrid intercross	Rep3	F2	Cardinal/CFP+	Female	Drive/Drive
KSM415		An. gambiae Kisumu male/AgNosCd-1 female hybrid intercross	Rep3	F2	Cardinal/CFP+	Female	Drive/Drive
KSM416		An. gambiae Kisumu male/AgNosCd-1 female hybrid intercross	Rep3	F2	Cardinal/CFP+	Female	Drive/Drive
KSM417		An. gambiae Kisumu male/AgNosCd-1 female hybrid intercross	Rep3	F2	Cardinal/CFP+	Female	Drive/Drive
KSM418		An. gambiae Kisumu male/AgNosCd-1 female hybrid intercross	Rep3	F2	Cardinal/CFP+	Female	Drive/NHEJ	TCCACCATTGTTGTTGCAGATGAGTCGTCACCCGAGTGGAACGGTACGGC------------------------CGCCATAGCGGATGGCGAGAAGGCGCTGGGCGATAAGGAGCTGCTGGAG
KSM419		An. gambiae Kisumu male/AgNosCd-1 female hybrid intercross	Rep3	F2	Cardinal/CFP+	Female	Drive/Drive
KSM420		An. gambiae Kisumu male/AgNosCd-1 female hybrid intercross	Rep3	F2	Cardinal/CFP+	Female	Drive/Drive
		Supplemental File 2. AgNosCd-1 x AgZAN sequence table

## Sheet: 3_Ndokayo
Sample Name	Gen Bank ID	Cross Description	Replicate	Generation	Phenotype	Sex	Genotype	Reference sequence (Blue: sgRNA target, purple: PAM, pink: SNP, red: deletion, green: insertion)
								TCCACCATTGCAGATGAGTCGTCACCCGAGTGGAACGGTACGGCGGTTAGCGACGATGCCAAGGCGGCCGCCATAGCGGATGGCGAGAAGGCGCTGGGCGATAAGGAGCTGCTGGAG
Parent
ND1	OR694033	An. gambiae Ndoyako male x AgNosCd-1 female	Rep 1	Parent	Black/CFP-	Male	WT	TCCACCATTGCAGATGAGTCGTCACCCGAGTGGAACGGTACGGCGGTTAGCGACGATGCCAAGGCGGCCGCCATAGCGGATGGCGAGAAGGCGCTGGGCGATAAGGAGCTGCTGGAG
ND2	OR694034	An. gambiae Ndoyako male x AgNosCd-1 female	Rep 1	Parent	Black/CFP-	Male	WT	TCCACCATTGCAGATGAGTCGTCACCCGAGTGGAACGGTACGGCGGTTAGCGACGATGCCAAGGCGGCCGCCATAGCGGATGGCGAGAAGGCGCTGGGCGATAAGGAGCTGCTGGAG
	OR694035							TCCACCATTGCAGATGAGTCGTCACCCGAGTGGAACGGTACGGCGGTAAGCGACGATGCCAAGGCGGCCGCCATAGCGGAGGGCGAGAAGGCGCTGGGCGATAAGGAGCTGCTGGAG
ND3	OR694036	An. gambiae Ndoyako male x AgNosCd-1 female	Rep 1	Parent	Black/CFP-	Male	WT	TCCACCATTGCAGATGAGTCGTCACCCGAGTGGAACGGTACGGCGGTTAGCGACGATGCCAAGGCGGCCGCCATAGCGGATGGCGAGAAGGCGCTGGGCGATAAGGAGCTGCTGGAG
ND4	OR694037	An. gambiae Ndoyako male x AgNosCd-1 female	Rep 1	Parent	Black/CFP-	Male	WT	TCCACCATTGCAGATGAGTCGTCACCCGAATGGAATGGTACGGTGGTAAGCGACGATGCCAAGGCGGCCGCCATAGCGGATGGCGAGAAGGCGCTGGGCGATAAGGAGCTGCTGGAG
	OR694038							TCCACCATTGCAGATGAGTCGTCACCCGAGTGGAACGGTACGGCGGTTAGCGACGATGCCAAGGCGGCCGCCATAGCGGATGGCGAGAAGGCGCTGGGCGATAAGGAGCTGCTGGAG
ND5	OR694039	An. gambiae Ndoyako male x AgNosCd-1 female	Rep 1	Parent	Black/CFP-	Male	WT	TCCACCATTGCAGATGAGTCGTCACCCGAGTGGAACGGTACGGCGGTTAGCGACGATGCCAAGGCGGCCGCCATAGCGGATGGCGAGAAGGCGCTGGGCGATAAGGAGCTGCTGGAG
ND6	OR694040	An. gambiae Ndoyako male x AgNosCd-1 female	Rep 1	Parent	Black/CFP-	Male	WT	TCCACCATTGCAGATGAGTCGTCACCCGAGTGGAACGGTACGGCGGTTAGCGACGATGCCAAGGCGGCCGCCATAGCGGATGGCGAGAAGGCGCTGGGCGATAAGGAGCTGCTGGAG
ND7	OR694041	An. gambiae Ndoyako male x AgNosCd-1 female	Rep 1	Parent	Black/CFP-	Male	WT	TCCACCATTGCAGATGAGTCGTCACCCGAGTGGAACGGTACGGCGGTTAGCGACGATGCCAAGGCGGCCGCCATAGCGGATGGCGAGAAGGCGCTGGGCGATAAGGAGCTGCTGGAG
	OR694042							TCCACCATTGCAGATGAGTCGTCACCCGAGTGGAACGGTACGGCGGTAAGCGACGATGCCAAGGCGGCCGCCATAGCGGAGGGCGAGAAGGCGCTGGGCGATAAGGAGCTGCTGGAG
ND8	OR694043	An. gambiae Ndoyako male x AgNosCd-1 female	Rep 1	Parent	Black/CFP-	Male	WT	TCCACCATTGCAGATGAGTCGTCACCCGAGTGGAACGGTACGGCGGTTAGCGACGATGCCAAGGCGGCCGCCATAGCGGATGGCGAGAAGGCGCTGGGCGATAAGGAGCTGCTGGAG
ND9	OR694044	An. gambiae Ndoyako male x AgNosCd-1 female	Rep 1	Parent	Black/CFP-	Male	WT	TCCACCATTGCAGATGAGTCGTCACCCGAGTGGAACGGTACGGCGGTTAGCGACGATGCCAAGGCGGCCGCCATAGCGGATGGCGAGAAGGCGCTGGGCGATAAGGAGCTGCTGGAG
	OR694045							TCCACCATTGCAGATGAGTCGTCACCCGAGTGGAACGGTACGGCGGTAAGCGACGATGCCAAGGCGGCCGCCATAGCGGAGGGCGAGAAGGCGCTGGGCGATAAGGAGCTGCTGGAG
ND10	OR694046	An. gambiae Ndoyako male x AgNosCd-1 female	Rep 1	Parent	Black/CFP-	Male	WT	TCCACCATTGCAGATGAGTCGTCACCCGAGTGGAACGGTACGGCGGTTAGCGACGATGCCAAGGCGGCCGCCATAGCGGATGGCGAGAAGGCGCTGGGCGATAAGGAGCTGCTGGAG
ND11	OR694047	An. gambiae Ndoyako male x AgNosCd-1 female	Rep 1	Parent	Black/CFP-	Male	WT	TCCACCATTGCAGATGAGTCGTCACCCGAGTGGAACGGTACGGCGGTTAGCGACGATGCCAAGGCGGCCGCCATAGCGGATGGCGAGAAGGCGCTGGGCGATAAGGAGCTGCTGGAG
	OR694048							TCCACCATTGCAGATGAGTCGTCACCCGAGTGGAACGGTACGGCGGTAAGCGACGATGCCAAGGCGGCCGCCATAGCGGAGGGCGAGAAGGCGCTGGGCGATAAGGAGCTGCTGGAG
ND12	OR694049	An. gambiae Ndoyako male x AgNosCd-1 female	Rep 1	Parent	Black/CFP-	Male	WT	TCCACCATTGCAGATGAGTCGTCACCCGAGTGGAACGGTACGGCGGTTAGCGACGATGCCAAGGCGGCCGCCATAGCGGATGGCGAGAAGGCGCTGGGCGATAAGGAGCTGCTGGAG
	OR694050							TCCACCATTGCAGATGAGTCGTCACCCGAGTGGAACGGTACGGCGGTAAGCGACGATGCCAAGGCGGCCGCCATAGCGGAGGGCGAGAAGGCGCTGGGCGATAAGGAGCTGCTGGAG
ND25	OR694067	An. gambiae Ndoyako male x AgNosCd-1 female	Rep 1	Parent	Black/CFP-	Male	WT	TCCACCATTGCAGATGAGTCGTCACCCGAGTGGAACGGTACGGCGGTTAGCGACGATGCCAAGGCGGCCGCCATAGCGGATGGCGAGAAGGCGCTGGGCGATAAGGAGCTGCTGGAG
	OR694068							TCCACCATTGCAGATGAGTCGTCACCCGAGTGGAACGGTACGGCGGTAAGCGACGATGCCAAGGCGGCCGCCATAGCGGAGGGCGAGAAGGCGCTGGGCGATAAGGAGCTGCTGGAG
ND27	OR694069	An. gambiae Ndoyako male x AgNosCd-1 female	Rep 1	Parent	Black/CFP-	Male	WT	TCCACCATTGCAGATGAGTCGTCACCCGAGTGGAACGGTACGGCGGTTAGCGACGATGCCAAGGCGGCCGCCATAGCGGATGGCGAGAAGGCGCTGGGCGATAAGGAGCTGCTGGAG
	OR694070							TCCACCATTGCAGATGAGTCGTCACCCGAGTGGAACGGTACGGCGGTAAGCGACGATGCCAAGGCGGCCGCCATAGCGGAGGGCGAGAAGGCGCTGGGCGATAAGGAGCTGCTGGAG
ND28	OR694071	An. gambiae Ndoyako male x AgNosCd-1 female	Rep 1	Parent	Black/CFP-	Male	WT	TCCACCATTGCAGATGAGTCGTCACCCGAGTGGAACGGTACGGCGGTTAGCGACGATGCCAAGGCGGCCGCCATAGCGGATGGCGAGAAGGCGCTGGGCGATAAGGAGCTGCTGGAG
	OR694072							TCCACCATTGCAGATGAGTCGTCACCCGAGTGGAACGGTACGGCGGTAAGCGACGATGCCAAGGCGGCCGCCATAGCGGAGGGCGAGAAGGCGCTGGGCGATAAGGAGCTGCTGGAG
ND29	OR694073	An. gambiae Ndoyako male x AgNosCd-1 female	Rep 1	Parent	Black/CFP-	Male	WT	TCCACCATTGCAGATGAGTCGTCACCCGAGTGGAACGGTACGGCGGTTAGCGACGATGCCAAGGCGGCCGCCATAGCGGATGGCGAGAAGGCGCTGGGCGATAAGGAGCTGCTGGAG
	OR694074							TCCACCATTGCAGATGAGTCGTCACCCGAGTGGAACGGTACGGCGGTAAGCGACGATGCCAAGGCGGCCGCCATAGCGGAGGGCGAGAAGGCGCTGGGCGATAAGGAGCTGCTGGAG
ND30	OR694075	An. gambiae Ndoyako male x AgNosCd-1 female	Rep 1	Parent	Black/CFP-	Male	WT	TCCACCATTGCAGATGAGTCGTCACCCGAGTGGAACGGTACGGCGGTTAGCGACGATGCCAAGGCGGCCGCCATAGCGGATGGCGAGAAGGCGCTGGGCGATAAGGAGCTGCTGGAG
	OR694076							TCCACCATTGCAGATGAGTCGTCACCCGAGTGGAACGGTACGGCGGTAAGCGACGATGCCAAGGCGGCCGCCATAGCGGAGGGCGAGAAGGCGCTGGGCGATAAGGAGCTGCTGGAG
ND31	OR694077	An. gambiae Ndoyako male x AgNosCd-1 female	Rep 1	Parent	Black/CFP-	Male	WT	TCCACCATTGCAGATGAGTCGTCACCCGAGTGGAACGGTACGGCGGTTAGCGACGATGCCAAGGCGGCCGCCATAGCGGATGGCGAGAAGGCGCTGGGCGATAAGGAGCTGCTGGAG
	OR694078							TCCACCATTGCAGATGAGTCGTCACCCGAGTGGAACGGTACGGCGGTAAGCGACGATGCCAAGGCGGCCGCCATAGCGGAGGGCGAGAAGGCGCTGGGCGATAAGGAGCTGCTGGAG
ND32	OR694079	An. gambiae Ndoyako male x AgNosCd-1 female	Rep 1	Parent	Black/CFP-	Male	WT	TCCACCATTGCAGATGAGTCGTCACCCGAGTGGAACGGTACGGCGGTTAGCGACGATGCCAAGGCGGCCGCCATAGCGGATGGCGAGAAGGCGCTGGGCGATAAGGAGCTGCTGGAG
ND13	OR694051	AgNosCd-1 male x An. gambiae Ndoyako female	Rep 1	Parent	Black/CFP-	Female	WT	TCCACCATTGCAGATGAGTCGTCACCCGAGTGGAACGGTACGGCGGTTAGCGACGATGCCAAGGCGGCCGCCATAGCGGATGGCGAGAAGGCGCTGGGCGATAAGGAGCTGCTGGAG
	OR694052							TCCACCATTGCAGATGAGTCGTCACCCGAGTGGAACGGTACGGCGGTAAGCGACGATGCCAAGGCGGCCGCCATAGCGGAGGGCGAGAAGGCGCTGGGCGATAAGGAGCTGCTGGAG
ND14	OR694053	AgNosCd-1 male x An. gambiae Ndoyako female	Rep 1	Parent	Black/CFP-	Female	WT	TCCACCATTGCAGATGAGTCGTCACCCGAGTGGAACGGTACGGCGGTTAGCGACGATGCCAAGGCGGCCGCCATAGCGGATGGCGAGAAGGCGCTGGGCGATAAGGAGCTGCTGGAG
ND15	OR694054	AgNosCd-1 male x An. gambiae Ndoyako female	Rep 1	Parent	Black/CFP-	Female	WT	TCCACCATTGCAGATGAGTCGTCACCCGAGTGGAACGGTACGGCGGTTAGCGACGATGCCAAGGCGGCCGCCATAGCGGATGGCGAGAAGGCGCTGGGCGATAAGGAGCTGCTGGAG
ND16	OR694055	AgNosCd-1 male x An. gambiae Ndoyako female	Rep 1	Parent	Black/CFP-	Female	WT	TCCACCATTGCAGATGAGTCGTCACCCGAGTGGAACGGTACGGCGGTTAGCGACGATGCCAAGGCGGCCGCCATAGCGGATGGCGAGAAGGCGCTGGGCGATAAGGAGCTGCTGGAG
ND17	OR694056	AgNosCd-1 male x An. gambiae Ndoyako female	Rep 1	Parent	Black/CFP-	Female	WT	TCCACCATTGCAGATGAGTCGTCACCCGAGTGGAACGGTACGGCGGTTAGCGACGATGCCAAGGCGGCCGCCATAGCGGATGGCGAGAAGGCGCTGGGCGATAAGGAGCTGCTGGAG
	OR694057							TCCACCATTGCAGATGAGTCGTCACCCGAGTGGAACGGTACGGCGGTAAGCGACGATGCCAAGGCGGCCGCCATAGCGGAGGGCGAGAAGGCGCTGGGCGATAAGGAGCTGCTGGAG
ND18	OR694058	AgNosCd-1 male x An. gambiae Ndoyako female	Rep 1	Parent	Black/CFP-	Female	WT	TCCACCATTGCAGATGAGTCGTCACCCGAGTGGAACGGTACGGCGGTTAGCGACGATGCCAAGGCGGCCGCCATAGCGGATGGCGAGAAGGCGCTGGGCGATAAGGAGCTGCTGGAG
	OR694059						WT	TCCACCATTGCAGATGAGTCGTCACCCGAGTGGAACGGTACGGCGGTAAGCGACGATGCCAAGGCGGCCGCCATAGCGGAGGGCGAGAAGGCGCTGGGCGATAAGGAGCTGCTGGAG
ND20	OR694060	AgNosCd-1 male x An. gambiae Ndoyako female	Rep 1	Parent	Black/CFP-	Female	WT	TCCACCATTGCAGATGAGTCGTCACCCGAGTGGAACGGTACGGCGGTTAGCGACGATGCCAAGGCGGCCGCCATAGCGGATGGCGAGAAGGCGCTGGGCGATAAGGAGCTGCTGGAG
	OR694061							TCCACCATTGCAGATGAGTCGTCACCCGAGTGGAACGGTACGGCGGTAAGCGACGATGCCAAGGCGGCCGCCATAGCGGAGGGCGAGAAGGCGCTGGGCGATAAGGAGCTGCTGGAG
ND21	OR694062	AgNosCd-1 male x An. gambiae Ndoyako female	Rep 1	Parent	Black/CFP-	Female	WT	TCCACCATTGCAGATGAGTCGTCACCCGAGTGGAACGGTACGGCGGTTAGCGACGATGCCAAGGCGGCCGCCATAGCGGATGGCGAGAAGGCGCTGGGCGATAAGGAGCTGCTGGAG
ND22	OR694063	AgNosCd-1 male x An. gambiae Ndoyako female	Rep 1	Parent	Black/CFP-	Female	WT	TCCACCATTGCAGATGAGTCGTCACCCGAGTGGAACGGTACGGCGGTTAGCGACGATGCCAAGGCGGCCGCCATAGCGGATGGCGAGAAGGCGCTGGGCGATAAGGAGCTGCTGGAG
ND23	OR694064	AgNosCd-1 male x An. gambiae Ndoyako female	Rep 1	Parent	Black/CFP-	Female	WT	TCCACCATTGCAGATGAGTCGTCACCCGAGTGGAACGGTACGGCGGTTAGCGACGATGCCAAGGCGGCCGCCATAGCGGATGGCGAGAAGGCGCTGGGCGATAAGGAGCTGCTGGAG
	OR694065							TCCACCATTGCAGATGAGTCGTCACCCGAATGGAATGGTACGGTGGTAAGCGACGATGCCAAGGCGGCCGCCATAGCGGATGGCGAGAAGGCGCTGGGCGATAAGGAGCTGCTGGAG
ND24	OR694066	AgNosCd-1 male x An. gambiae Ndoyako female	Rep 1	Parent	Black/CFP-	Female	WT	TCCACCATTGCAGATGAGTCGTCACCCGAGTGGAACGGTACGGCGGTTAGCGACGATGCCAAGGCGGCCGCCATAGCGGATGGCGAGAAGGCGCTGGGCGATAAGGAGCTGCTGGAG
ND33	OR694080	AgNosCd-1 male x An. gambiae Ndoyako female	Rep 1	Parent	Black/CFP-	Female	WT	TCCACCATTGCAGATGAGTCGTCACCCGAGTGGAACGGTACGGCGGTTAGCGACGATGCCAAGGCGGCCGCCATAGCGGATGGCGAGAAGGCGCTGGGCGATAAGGAGCTGCTGGAG
ND34	OR694081	AgNosCd-1 male x An. gambiae Ndoyako female	Rep 1	Parent	Black/CFP-	Female	WT	TCCACCATTGCAGATGAGTCGTCACCCGAATGGAATGGTACGGTGGTAAGCGACGATGCCAAGGCGGCCGCCATAGCGGATGGCGAGAAGGCGCTGGGCGATAAGGAGCTGCTGGAG
	OR694082							TCCACCATTGCAGATGAGTCGTCACCCGAGTGGAACGGTACGGCGGTAAGCGACGATGCCAAGGCGGCCGCCATAGCGGAGGGCGAGAAGGCGCTGGGCGATAAGGAGCTGCTGGAG
ND35	OR694083	AgNosCd-1 male x An. gambiae Ndoyako female	Rep 1	Parent	Black/CFP-	Female	WT	TCCACCATTGCAGATGAGTCGTCACCCGAGTGGAACGGTACGGCGGTTAGCGACGATGCCAAGGCGGCCGCCATAGCGGATGGCGAGAAGGCGCTGGGCGATAAGGAGCTGCTGGAG
ND37	OR694084	AgNosCd-1 male x An. gambiae Ndoyako female	Rep 1	Parent	Black/CFP-	Female	WT	TCCACCATTGCAGATGAGTCGTCACCCGAGTGGAACGGTACGGCGGTTAGCGACGATGCCAAGGCGGCCGCCATAGCGGATGGCGAGAAGGCGCTGGGCGATAAGGAGCTGCTGGAG
ND38	OR694085	AgNosCd-1 male x An. gambiae Ndoyako female	Rep 1	Parent	Black/CFP-	Female	WT	TCCACCATTGCAGATGAGTCGTCACCCGAGTGGAACGGTACGGCGGTTAGCGACGATGCCAAGGCGGCCGCCATAGCGGATGGCGAGAAGGCGCTGGGCGATAAGGAGCTGCTGGAG
	OR694086							TCCACCATTGCAGATGAGTCGTCACCCGAATGGAATGGTACGGTGGTAAGCGACGATGCCAAGGCGGCCGCCATAGCGGATGGCGAGAAGGCGCTGGGCGATAAGGAGCTGCTGGAG
ND39	OR694087	AgNosCd-1 male x An. gambiae Ndoyako female	Rep 1	Parent	Black/CFP-	Female	WT	TCCACCATTGCAGATGAGTCGTCACCCGAGTGGAACGGTACGGCGGTAAGCGACGATGCCAAGGCGGCCGCCATAGCGGAGGGCGAGAAGGCGCTGGGCGATAAGGAGCTGCTGGAG
	OR694088							TCCACCATTGCAGATGAGTCGTCACCCGAGTGGAACGGTACGGCGGTTAGCGACGATGCCAAGGCGGCCGCCATAGCGGATGGCGAGAAGGCGCTGGGCGATAAGGAGCTGCTGGAG
ND40	OR694089	AgNosCd-1 male x An. gambiae Ndoyako female	Rep 1	Parent	Black/CFP-	Female	WT	TCCACCATTGCAGATGAGTCGTCACCCGAGTGGAACGGTACGGCGGTTAGCGACGATGCCAAGGCGGCCGCCATAGCGGATGGCGAGAAGGCGCTGGGCGATAAGGAGCTGCTGGAG
ND41	OR694090	AgNosCd-1 male x An. gambiae Ndoyako female	Rep 1	Parent	Black/CFP-	Female	WT	TCCACCATTGCAGATGAGTCGTCACCCGAGTGGAACGGTACGGCGGTTAGCGACGATGCCAAGGCGGCCGCCATAGCGGATGGCGAGAAGGCGCTGGGCGATAAGGAGCTGCTGGAG
ND42	OR694091	AgNosCd-1 male x An. gambiae Ndoyako female	Rep 1	Parent	Black/CFP-	Female	WT	TCCACCATTGCAGATGAGTCGTCACCCGAATGGAATGGTACGGTGGTAAGCGACGATGCCAAGGCGGCCGCCATAGCGGATGGCGAGAAGGCGCTGGGCGATAAGGAGCTGCTGGAG
	OR694092							TCCACCATTGCAGATGAGTCGTCACCCGAGTGGAACGGTACGGCGGTAAGCGACGATGCCAAGGCGGCCGCCATAGCGGAGGGCGAGAAGGCGCTGGGCGATAAGGAGCTGCTGGAG
ND43	OR694093	AgNosCd-1 male x An. gambiae Ndoyako female	Rep 1	Parent	Black/CFP-	Female	WT	TCCACCATTGCAGATGAGTCGTCACCCGAATGGAATGGTACGGTGGTAAGCGACGATGCCAAGGCGGCCGCCATAGCGGATGGCGAGAAGGCGCTGGGCGATAAGGAGCTGCTGGAG
	OR694094							TCCACCATTGCAGATGAGTCGTCACCCGAGTGGAACGGTACGGCGGTAAGCGACGATGCCAAGGCGGCCGCCATAGCGGAGGGCGAGAAGGCGCTGGGCGATAAGGAGCTGCTGGAG
ND67	OR694120	An. gambiae Ndoyako male x AgNosCd-1 female	Rep 2	Parent	Black/CFP-	Male	WT	TCCACCATTGCAGATGAGTCGTCACCCGAGTGGAACGGTACGGCGGTTAGCGACGATGCCAAGGCGGCCGCCATAGCGGATGGCGAGAAGGCGCTGGGCGATAAGGAGCTGCTGGAG
ND68	OR694121	An. gambiae Ndoyako male x AgNosCd-1 female	Rep 2	Parent	Black/CFP-	Male	WT	TCCACCATTGCAGATGAGTCGTCACCCGAGTGGAACGGTACGGCGGTTAGCGACGATGCCAAGGCGGCCGCCATAGCGGATGGCGAGAAGGCGCTGGGCGATAAGGAGCTGCTGGAG
ND69	OR694122	An. gambiae Ndoyako male x AgNosCd-1 female	Rep 2	Parent	Black/CFP-	Male	WT	TCCACCATTGCAGATGAGTCGTCACCCGAGTGGAACGGTACGGCGGTTAGCGACGATGCCAAGGCGGCCGCCATAGCGGATGGCGAGAAGGCGCTGGGCGATAAGGAGCTGCTGGAG
	OR694123							TCCACCATTGCAGATGAGTCGTCACCCGAATGGAATGGTACGGTGGTAAGCGACGATGCCAAGGCGGCCGCCATAGCGGATGGCGAGAAGGCGCTGGGCGATAAGGAGCTGCTGGAG
ND70	OR694124	An. gambiae Ndoyako male x AgNosCd-1 female	Rep 2	Parent	Black/CFP-	Male	WT	TCCACCATTGCAGATGAGTCGTCACCCGAGTGGAACGGTACGGCGGTTAGCGACGATGCCAAGGCGGCCGCCATAGCGGATGGCGAGAAGGCGCTGGGCGATAAGGAGCTGCTGGAG
	OR694125							TCCACCATTGCAGATGAGTCGTCACCCGAATGGAATGGTACGGTGGTAAGCGACGATGCCAAGGCGGCCGCCATAGCGGATGGCGAGAAGGCGCTGGGCGATAAGGAGCTGCTGGAG
ND71	OR694126	An. gambiae Ndoyako male x AgNosCd-1 female	Rep 2	Parent	Black/CFP-	Male	WT	TCCACCATTGCAGATGAGTCGTCACCCGAGTGGAACGGTACGGCGGTTAGCGACGATGCCAAGGCGGCCGCCATAGCGGATGGCGAGAAGGCGCTGGGCGATAAGGAGCTGCTGGAG
ND72	OR694127	An. gambiae Ndoyako male x AgNosCd-1 female	Rep 2	Parent	Black/CFP-	Male	WT	TCCACCATTGCAGATGAGTCGTCACCCGAGTGGAACGGTACGGCGGTTAGCGACGATGCCAAGGCGGCCGCCATAGCGGATGGCGAGAAGGCGCTGGGCGATAAGGAGCTGCTGGAG
	OR694128							TCCACCATTGCAGATGAGTCGTCACCCGAATGGAATGGTACGGTGGTAAGCGACGATGCCAAGGCGGCCGCCATAGCGGATGGCGAGAAGGCGCTGGGCGATAAGGAGCTGCTGGAG
ND73	OR694129	An. gambiae Ndoyako male x AgNosCd-1 female	Rep 2	Parent	Black/CFP-	Male	WT	TCCACCATTGCAGATGAGTCGTCACCCGAGTGGAACGGTACGGCGGTTAGCGACGATGCCAAGGCGGCCGCCATAGCGGATGGCGAGAAGGCGCTGGGCGATAAGGAGCTGCTGGAG
	OR694130							TCCACCATTGCAGATGAGTCGTCACCCGAATGGAATGGTACGGTGGTAAGCGACGATGCCAAGGCGGCCGCCATAGCGGATGGCGAGAAGGCGCTGGGCGATAAGGAGCTGCTGGAG
ND74	OR694131	An. gambiae Ndoyako male x AgNosCd-1 female	Rep 2	Parent	Black/CFP-	Male	WT	TCCACCATTGCAGATGAGTCGTCACCCGAGTGGAACGGTACGGCGGTTAGCGACGATGCCAAGGCGGCCGCCATAGCGGATGGCGAGAAGGCGCTGGGCGATAAGGAGCTGCTGGAG
	OR694132							TCCACCATTGCAGATGAGTCGTCACCCGAGTGGAACGGTACGGCGGTAAGCGACGATGCCAAGGCGGCCGCCATAGCGGAGGGCGAGAAGGCGCTGGGCGATAAGGAGCTGCTGGAG
ND75	OR694133	An. gambiae Ndoyako male x AgNosCd-1 female	Rep 2	Parent	Black/CFP-	Male	WT	TCCACCATTGCAGATGAGTCGTCACCCGAGTGGAACGGTACGGCGGTTAGCGACGATGCCAAGGCGGCCGCCATAGCGGATGGCGAGAAGGCGCTGGGCGATAAGGAGCTGCTGGAG
	OR694134							TCCACCATTGCAGATGAGTCGTCACCCGAGTGGAACGGTACGGCGGTAAGCGACGATGCCAAGGCGGCCGCCATAGCGGAGGGCGAGAAGGCGCTGGGCGATAAGGAGCTGCTGGAG
ND76	OR694135	An. gambiae Ndoyako male x AgNosCd-1 female	Rep 2	Parent	Black/CFP-	Male	WT	TCCACCATTGCAGATGAGTCGTCACCCGAGTGGAACGGTACGGCGGTTAGCGACGATGCCAAGGCGGCCGCCATAGCGGATGGCGAGAAGGCGCTGGGCGATAAGGAGCTGCTGGAG
ND77	OR694136	An. gambiae Ndoyako male x AgNosCd-1 female	Rep 2	Parent	Black/CFP-	Male	WT	TCCACCATTGCAGATGAGTCGTCACCCGAGTGGAACGGTACGGCGGTTAGCGACGATGCCAAGGCGGCCGCCATAGCGGATGGCGAGAAGGCGCTGGGCGATAAGGAGCTGCTGGAG
	OR694137							TCCACCATTGCAGATGAGTCGTCACCCGAATGGAATGGTACGGTGGTAAGCGACGATGCCAAGGCGGCCGCCATAGCGGATGGCGAGAAGGCGCTGGGCGATAAGGAGCTGCTGGAG
ND78	OR694138	An. gambiae Ndoyako male x AgNosCd-1 female	Rep 2	Parent	Black/CFP-	Male	WT	TCCACCATTGCAGATGAGTCGTCACCCGAGTGGAACGGTACGGCGGTTAGCGACGATGCCAAGGCGGCCGCCATAGCGGATGGCGAGAAGGCGCTGGGCGATAAGGAGCTGCTGGAG
ND79	OR694139	An. gambiae Ndoyako male x AgNosCd-1 female	Rep 2	Parent	Black/CFP-	Male	WT	TCCACCATTGCAGATGAGTCGTCACCCGAGTGGAACGGTACGGCGGTTAGCGACGATGCCAAGGCGGCCGCCATAGCGGATGGCGAGAAGGCGCTGGGCGATAAGGAGCTGCTGGAG
ND80	OR694140	An. gambiae Ndoyako male x AgNosCd-1 female	Rep 2	Parent	Black/CFP-	Male	WT	TCCACCATTGCAGATGAGTCGTCACCCGAGTGGAACGGTACGGCGGTTAGCGACGATGCCAAGGCGGCCGCCATAGCGGATGGCGAGAAGGCGCTGGGCGATAAGGAGCTGCTGGAG
	OR694141							TCCACCATTGCAGATGAGTCGTCACCCGAATGGAATGGTACGGTGGTAAGCGACGATGCCAAGGCGGCCGCCATAGCGGATGGCGAGAAGGCGCTGGGCGATAAGGAGCTGCTGGAG
ND81	OR694142	An. gambiae Ndoyako male x AgNosCd-1 female	Rep 2	Parent	Black/CFP-	Male	WT	TCCACCATTGCAGATGAGTCGTCACCCGAGTGGAACGGTACGGCGGTTAGCGACGATGCCAAGGCGGCCGCCATAGCGGATGGCGAGAAGGCGCTGGGCGATAAGGAGCTGCTGGAG
ND82	OR694143	An. gambiae Ndoyako male x AgNosCd-1 female	Rep 2	Parent	Black/CFP-	Male	WT	TCCACCATTGCAGATGAGTCGTCACCCGAGTGGAACGGTACGGCGGTTAGCGACGATGCCAAGGCGGCCGCCATAGCGGATGGCGAGAAGGCGCTGGGCGATAAGGAGCTGCTGGAG
ND83	OR694144	An. gambiae Ndoyako male x AgNosCd-1 female	Rep 2	Parent	Black/CFP-	Male	WT	TCCACCATTGCAGATGAGTCGTCACCCGAGTGGAACGGTACGGCGGTTAGCGACGATGCCAAGGCGGCCGCCATAGCGGATGGCGAGAAGGCGCTGGGCGATAAGGAGCTGCTGGAG
ND84	OR694145	An. gambiae Ndoyako male x AgNosCd-1 female	Rep 2	Parent	Black/CFP-	Male	WT	TCCACCATTGCAGATGAGTCGTCACCCGAGTGGAACGGTACGGCGGTTAGCGACGATGCCAAGGCGGCCGCCATAGCGGATGGCGAGAAGGCGCTGGGCGATAAGGAGCTGCTGGAG
	OR694146							TCCACCATTGCAGATGAGTCGTCACCCGAGTGGAACGGTACGGCGGTAAGCGACGATGCCAAGGCGGCCGCCATAGCGGAGGGCGAGAAGGCGCTGGGCGATAAGGAGCTGCTGGAG
ND85	OR694147	An. gambiae Ndoyako male x AgNosCd-1 female	Rep 2	Parent	Black/CFP-	Male	WT	TCCACCATTGCAGATGAGTCGTCACCCGAGTGGAACGGTACGGCGGTTAGCGACGATGCCAAGGCGGCCGCCATAGCGGATGGCGAGAAGGCGCTGGGCGATAAGGAGCTGCTGGAG
	OR694148							TCCACCATTGCAGATGAGTCGTCACCCGAGTGGAACGGTACGGCGGTAAGCGACGATGCCAAGGCGGCCGCCATAGCGGAGGGCGAGAAGGCGCTGGGCGATAAGGAGCTGCTGGAG
ND86	OR694149	An. gambiae Ndoyako male x AgNosCd-1 female	Rep 2	Parent	Black/CFP-	Male	WT	TCCACCATTGCAGATGAGTCGTCACCCGAGTGGAACGGTACGGCGGTTAGCGACGATGCCAAGGCGGCCGCCATAGCGGATGGCGAGAAGGCGCTGGGCGATAAGGAGCTGCTGGAG
	OR694150							TCCACCATTGCAGATGAGTCGTCACCCGAGTGGAACGGTACGGCGGTAAGCGACGATGCCAAGGCGGCCGCCATAGCGGAGGGCGAGAAGGCGCTGGGCGATAAGGAGCTGCTGGAG
ND87	OR694151	An. gambiae Ndoyako male x AgNosCd-1 female	Rep 2	Parent	Black/CFP-	Male	WT	TCCACCATTGCAGATGAGTCGTCACCCGAGTGGAACGGTACGGCGGTTAGCGACGATGCCAAGGCGGCCGCCATAGCGGATGGCGAGAAGGCGCTGGGCGATAAGGAGCTGCTGGAG
ND45	OR694095	AgNosCd-1 male x An. gambiae Ndoyako female	Rep 2	Parent	Black/CFP-	Female	WT	TCCACCATTGCAGATGAGTCGTCACCCGAGTGGAACGGTACGGCGGTTAGCGACGATGCCAAGGCGGCCGCCATAGCGGATGGCGAGAAGGCGCTGGGCGATAAGGAGCTGCTGGAG
ND46	OR694096	AgNosCd-1 male x An. gambiae Ndoyako female	Rep 2	Parent	Black/CFP-	Female	WT	TCCACCATTGCAGATGAGTCGTCACCCGAGTGGAACGGTACGGCGGTTAGCGACGATGCCAAGGCGGCCGCCATAGCGGATGGCGAGAAGGCGCTGGGCGATAAGGAGCTGCTGGAG
	OR694097							TCCACCATTGCAGATGAGTCGTCACCCGAGTGGAACGGTACGGCGGTAAGCGACGATGCCAAGGCGGCCGCCATAGCGGAGGGCGAGAAGGCGCTGGGCGATAAGGAGCTGCTGGAG
ND47	OR694098	AgNosCd-1 male x An. gambiae Ndoyako female	Rep 2	Parent	Black/CFP-	Female	WT	TCCACCATTGCAGATGAGTCGTCACCCGAGTGGAACGGTACGGCGGTTAGCGACGATGCCAAGGCGGCCGCCATAGCGGATGGCGAGAAGGCGCTGGGCGATAAGGAGCTGCTGGAG
ND48	OR694099	AgNosCd-1 male x An. gambiae Ndoyako female	Rep 2	Parent	Black/CFP-	Female	WT	TCCACCATTGCAGATGAGTCGTCACCCGAGTGGAACGGTACGGCGGTTAGCGACGATGCCAAGGCGGCCGCCATAGCGGATGGCGAGAAGGCGCTGGGCGATAAGGAGCTGCTGGAG
ND49	OR694100	AgNosCd-1 male x An. gambiae Ndoyako female	Rep 2	Parent	Black/CFP-	Female	WT	TCCACCATTGCAGATGAGTCGTCACCCGAGTGGAACGGTACGGCGGTTAGCGACGATGCCAAGGCGGCCGCCATAGCGGATGGCGAGAAGGCGCTGGGCGATAAGGAGCTGCTGGAG
	OR694101							TCCACCATTGCAGATGAGTCGTCACCCGAGTGGAACGGTACGGCGGTAAGCGACGATGCCAAGGCGGCCGCCATAGCGGAGGGCGAGAAGGCGCTGGGCGATAAGGAGCTGCTGGAG
ND50	OR694102	AgNosCd-1 male x An. gambiae Ndoyako female	Rep 2	Parent	Black/CFP-	Female	WT	TCCACCATTGCAGATGAGTCGTCACCCGAGTGGAACGGTACGGCGGTTAGCGACGATGCCAAGGCGGCCGCCATAGCGGATGGCGAGAAGGCGCTGGGCGATAAGGAGCTGCTGGAG
ND51	OR694103	AgNosCd-1 male x An. gambiae Ndoyako female	Rep 2	Parent	Black/CFP-	Female	WT	TCCACCATTGCAGATGAGTCGTCACCCGAGTGGAACGGTACGGCGGTTAGCGACGATGCCAAGGCGGCCGCCATAGCGGATGGCGAGAAGGCGCTGGGCGATAAGGAGCTGCTGGAG
ND53	OR694104	AgNosCd-1 male x An. gambiae Ndoyako female	Rep 2	Parent	Black/CFP-	Female	WT	TCCACCATTGCAGATGAGTCGTCACCCGAGTGGAACGGTACGGCGGTTAGCGACGATGCCAAGGCGGCCGCCATAGCGGATGGCGAGAAGGCGCTGGGCGATAAGGAGCTGCTGGAG
ND55	OR694105	AgNosCd-1 male x An. gambiae Ndoyako female	Rep 2	Parent	Black/CFP-	Female	WT	TCCACCATTGCAGATGAGTCGTCACCCGAGTGGAACGGTACGGCGGTTAGCGACGATGCCAAGGCGGCCGCCATAGCGGATGGCGAGAAGGCGCTGGGCGATAAGGAGCTGCTGGAG
	OR694106							TCCACCATTGCAGATGAGTCGTCACCCGAATGGAATGGTACGGTGGTAAGCGACGATGCCAAGGCGGCCGCCATAGCGGATGGCGAGAAGGCGCTGGGCGATAAGGAGCTGCTGGAG
ND56	OR694107	AgNosCd-1 male x An. gambiae Ndoyako female	Rep 2	Parent	Black/CFP-	Female	WT	TCCACCATTGCAGATGAGTCGTCACCCGAGTGGAACGGTACGGCGGTTAGCGACGATGCCAAGGCGGCCGCCATAGCGGATGGCGAGAAGGCGCTGGGCGATAAGGAGCTGCTGGAG
ND57	OR694108	AgNosCd-1 male x An. gambiae Ndoyako female	Rep 2	Parent	Black/CFP-	Female	WT	TCCACCATTGCAGATGAGTCGTCACCCGAGTGGAACGGTACGGCGGTTAGCGACGATGCCAAGGCGGCCGCCATAGCGGATGGCGAGAAGGCGCTGGGCGATAAGGAGCTGCTGGAG
	OR694109							TCCACCATTGCAGATGAGTCGTCACCCGAGTGGAACGGTACGGCGGTAAGCGACGATGCCAAGGCGGCCGCCATAGCGGAGGGCGAGAAGGCGCTGGGCGATAAGGAGCTGCTGGAG
ND58	OR694110	AgNosCd-1 male x An. gambiae Ndoyako female	Rep 2	Parent	Black/CFP-	Female	WT	TCCACCATTGCAGATGAGTCGTCACCCGAGTGGAACGGTACGGCGGTTAGCGACGATGCCAAGGCGGCCGCCATAGCGGATGGCGAGAAGGCGCTGGGCGATAAGGAGCTGCTGGAG
ND59	OR694111	AgNosCd-1 male x An. gambiae Ndoyako female	Rep 2	Parent	Black/CFP-	Female	WT	TCCACCATTGCAGATGAGTCGTCACCCGAATGGAATGGTACGGTGGTAAGCGACGATGCCAAGGCGGCCGCCATAGCGGATGGCGAGAAGGCGCTGGGCGATAAGGAGCTGCTGGAG
	OR694112							TCCACCATTGCAGATGAGTCGTCACCCGAGTGGAACGGTACGGCGGTAAGCGACGATGCCAAGGCGGCCGCCATAGCGGAGGGCGAGAAGGCGCTGGGCGATAAGGAGCTGCTGGAG
ND61	OR694113	AgNosCd-1 male x An. gambiae Ndoyako female	Rep 2	Parent	Black/CFP-	Female	WT	TCCACCATTGCAGATGAGTCGTCACCCGAGTGGAACGGTACGGCGGTTAGCGACGATGCCAAGGCGGCCGCCATAGCGGATGGCGAGAAGGCGCTGGGCGATAAGGAGCTGCTGGAG
ND62	OR694114	AgNosCd-1 male x An. gambiae Ndoyako female	Rep 2	Parent	Black/CFP-	Female	WT	TCCACCATTGCAGATGAGTCGTCACCCGAGTGGAACGGTACGGCGGTTAGCGACGATGCCAAGGCGGCCGCCATAGCGGATGGCGAGAAGGCGCTGGGCGATAAGGAGCTGCTGGAG
ND63	OR694115	AgNosCd-1 male x An. gambiae Ndoyako female	Rep 2	Parent	Black/CFP-	Female	WT	TCCACCATTGCAGATGAGTCGTCACCCGAGTGGAACGGTACGGCGGTTAGCGACGATGCCAAGGCGGCCGCCATAGCGGATGGCGAGAAGGCGCTGGGCGATAAGGAGCTGCTGGAG
ND64	OR694116	AgNosCd-1 male x An. gambiae Ndoyako female	Rep 2	Parent	Black/CFP-	Female	WT	TCCACCATTGCAGATGAGTCGTCACCCGAGTGGAACGGTACGGCGGTTAGCGACGATGCCAAGGCGGCCGCCATAGCGGATGGCGAGAAGGCGCTGGGCGATAAGGAGCTGCTGGAG
ND65	OR694117	AgNosCd-1 male x An. gambiae Ndoyako female	Rep 2	Parent	Black/CFP-	Female	WT	TCCACCATTGCAGATGAGTCGTCACCCGAGTGGAACGGTACGGCGGTTAGCGACGATGCCAAGGCGGCCGCCATAGCGGATGGCGAGAAGGCGCTGGGCGATAAGGAGCTGCTGGAG
ND66	OR694118	AgNosCd-1 male x An. gambiae Ndoyako female	Rep 2	Parent	Black/CFP-	Female	WT	TCCACCATTGCAGATGAGTCGTCACCCGAGTGGAACGGTACGGCGGTTAGCGACGATGCCAAGGCGGCCGCCATAGCGGATGGCGAGAAGGCGCTGGGCGATAAGGAGCTGCTGGAG
	OR694119							TCCACCATTGCAGATGAGTCGTCACCCGAATGGAATGGTACGGTGGTAAGCGACGATGCCAAGGCGGCCGCCATAGCGGATGGCGAGAAGGCGCTGGGCGATAAGGAGCTGCTGGAG
ND89	OR694152	AgNosCd-1 male x An. gambiae Ndoyako female	Rep 2	Parent	Black/CFP-	Female	WT	TCCACCATTGCAGATGAGTCGTCACCCGAGTGGAACGGTACGGCGGTTAGCGACGATGCCAAGGCGGCCGCCATAGCGGATGGCGAGAAGGCGCTGGGCGATAAGGAGCTGCTGGAG
	OR694153							TCCACCATTGCAGATGAGTCGTCACCCGAATGGAATGGTACGGTGGTAAGCGACGATGCCAAGGCGGCCGCCATAGCGGATGGCGAGAAGGCGCTGGGCGATAAGGAGCTGCTGGAG
ND90	OR694154	AgNosCd-1 male x An. gambiae Ndoyako female	Rep 2	Parent	Black/CFP-	Female	WT	TCCACCATTGCAGATGAGTCGTCACCCGAGTGGAACGGTACGGCGGTTAGCGACGATGCCAAGGCGGCCGCCATAGCGGATGGCGAGAAGGCGCTGGGCGATAAGGAGCTGCTGGAG
	OR694155							TCCACCATTGCAGATGAGTCGTCACCCGAATGGAATGGTACGGTGGTAAGCGACGATGCCAAGGCGGCCGCCATAGCGGATGGCGAGAAGGCGCTGGGCGATAAGGAGCTGCTGGAG
ND91	OR694156	AgNosCd-1 male x An. gambiae Ndoyako female	Rep 2	Parent	Black/CFP-	Female	WT	TCCACCATTGCAGATGAGTCGTCACCCGAGTGGAACGGTACGGCGGTTAGCGACGATGCCAAGGCGGCCGCCATAGCGGATGGCGAGAAGGCGCTGGGCGATAAGGAGCTGCTGGAG
	OR694157						WT	TCCACCATTGCAGATGAGTCGTCACCCGAATGGAATGGTACGGTGGTAAGCGACGATGCCAAGGCGGCCGCCATAGCGGATGGCGAGAAGGCGCTGGGCGATAAGGAGCTGCTGGAG
ND151	OR694260	An. gambiae Ndoyako male x AgNosCd-1 female	Rep 3	Parent	Black/CFP-	Male	WT	TCCACCATTGCAGATGAGTCGTCACCCGAGTGGAACGGTACGGCGGTTAGCGACGATGCCAAGGCGGCCGCCATAGCGGATGGCGAGAAGGCGCTGGGCGATAAGGAGCTGCTGGAG
ND152	OR694261	An. gambiae Ndoyako male x AgNosCd-1 female	Rep 3	Parent	Black/CFP-	Male	WT	TCCACCATTGCAGATGAGTCGTCACCCGAGTGGAACGGTACGGCGGTTAGCGACGATGCCAAGGCGGCCGCCATAGCGGATGGCGAGAAGGCGCTGGGCGATAAGGAGCTGCTGGAG
ND153	OR694262	An. gambiae Ndoyako male x AgNosCd-1 female	Rep 3	Parent	Black/CFP-	Male	WT	TCCACCATTGCAGATGAGTCGTCACCCGAGTGGAACGGTACGGCGGTTAGCGACGATGCCAAGGCGGCCGCCATAGCGGATGGCGAGAAGGCGCTGGGCGATAAGGAGCTGCTGGAG
	OR694263							TCCACCATTGCAGATGAGTCGTCACCCGAGTGGAACGGTACGGCGGTAAGCGACGATGCCAAGGCGGCCGCCATAGCGGAGGGCGAGAAGGCGCTGGGCGATAAGGAGCTGCTGGAG
ND154	OR694264	An. gambiae Ndoyako male x AgNosCd-1 female	Rep 3	Parent	Black/CFP-	Male	WT	TCCACCATTGCAGATGAGTCGTCACCCGAGTGGAACGGTACGGCGGTTAGCGACGATGCCAAGGCGGCCGCCATAGCGGATGGCGAGAAGGCGCTGGGCGATAAGGAGCTGCTGGAG
	OR694265							TCCACCATTGCAGATGAGTCGTCACCCGAATGGAATGGTACGGTGGTAAGCGACGATGCCAAGGCGGCCGCCATAGCGGATGGCGAGAAGGCGCTGGGCGATAAGGAGCTGCTGGAG
ND155	OR694266	An. gambiae Ndoyako male x AgNosCd-1 female	Rep 3	Parent	Black/CFP-	Male	WT	TCCACCATTGCAGATGAGTCGTCACCCGAGTGGAACGGTACGGCGGTAAGCGACGATGCCAAGGCGGCCGCCATAGCGGAGGGCGAGAAGGCGCTGGGCGATAAGGAGCTGCTGGAG
ND156	OR694267	An. gambiae Ndoyako male x AgNosCd-1 female	Rep 3	Parent	Black/CFP-	Male	WT	TCCACCATTGCAGATGAGTCGTCACCCGAGTGGAACGGTACGGCGGTTAGCGACGATGCCAAGGCGGCCGCCATAGCGGATGGCGAGAAGGCGCTGGGCGATAAGGAGCTGCTGGAG
	OR694268							TCCACCATTGCAGATGAGTCGTCACCCGAATGGAATGGTACGGTGGTAAGCGACGATGCCAAGGCGGCCGCCATAGCGGATGGCGAGAAGGCGCTGGGCGATAAGGAGCTGCTGGAG
ND157	OR694269	An. gambiae Ndoyako male x AgNosCd-1 female	Rep 3	Parent	Black/CFP-	Male	WT	TCCACCATTGCAGATGAGTCGTCACCCGAGTGGAACGGTACGGCGGTTAGCGACGATGCCAAGGCGGCCGCCATAGCGGATGGCGAGAAGGCGCTGGGCGATAAGGAGCTGCTGGAG
ND158	OR694270	An. gambiae Ndoyako male x AgNosCd-1 female	Rep 3	Parent	Black/CFP-	Male	WT	TCCACCATTGCAGATGAGTCGTCACCCGAGTGGAACGGTACGGCGGTTAGCGACGATGCCAAGGCGGCCGCCATAGCGGATGGCGAGAAGGCGCTGGGCGATAAGGAGCTGCTGGAG
	OR694271							TCCACCATTGCAGATGAGTCGTCACCCGAGTGGAACGGTACGGCGGTAAGCGACGATGCCAAGGCGGCCGCCATAGCGGAGGGCGAGAAGGCGCTGGGCGATAAGGAGCTGCTGGAG
ND159	OR694272	An. gambiae Ndoyako male x AgNosCd-1 female	Rep 3	Parent	Black/CFP-	Male	WT	TCCACCATTGCAGATGAGTCGTCACCCGAGTGGAACGGTACGGCGGTTAGCGACGATGCCAAGGCGGCCGCCATAGCGGATGGCGAGAAGGCGCTGGGCGATAAGGAGCTGCTGGAG
ND160	OR694273	An. gambiae Ndoyako male x AgNosCd-1 female	Rep 3	Parent	Black/CFP-	Male	WT	TCCACCATTGCAGATGAGTCGTCACCCGAGTGGAACGGTACGGCGGTTAGCGACGATGCCAAGGCGGCCGCCATAGCGGATGGCGAGAAGGCGCTGGGCGATAAGGAGCTGCTGGAG
ND161	OR694274	An. gambiae Ndoyako male x AgNosCd-1 female	Rep 3	Parent	Black/CFP-	Male	WT	TCCACCATTGCAGATGAGTCGTCACCCGAGTGGAACGGTACGGCGGTTAGCGACGATGCCAAGGCGGCCGCCATAGCGGATGGCGAGAAGGCGCTGGGCGATAAGGAGCTGCTGGAG
	OR694275							TCCACCATTGCAGATGAGTCGTCACCCGAGTGGAACGGTACGGCGGTAAGCGACGATGCCAAGGCGGCCGCCATAGCGGAGGGCGAGAAGGCGCTGGGCGATAAGGAGCTGCTGGAG
ND162	OR694276	An. gambiae Ndoyako male x AgNosCd-1 female	Rep 3	Parent	Black/CFP-	Male	WT	TCCACCATTGCAGATGAGTCGTCACCCGAGTGGAACGGTACGGCGGTTAGCGACGATGCCAAGGCGGCCGCCATAGCGGATGGCGAGAAGGCGCTGGGCGATAAGGAGCTGCTGGAG
ND163	OR694277	An. gambiae Ndoyako male x AgNosCd-1 female	Rep 3	Parent	Black/CFP-	Male	WT	TCCACCATTGCAGATGAGTCGTCACCCGAGTGGAACGGTACGGCGGTTAGCGACGATGCCAAGGCGGCCGCCATAGCGGATGGCGAGAAGGCGCTGGGCGATAAGGAGCTGCTGGAG
ND164	OR694278	An. gambiae Ndoyako male x AgNosCd-1 female	Rep 3	Parent	Black/CFP-	Male	WT	TCCACCATTGCAGATGAGTCGTCACCCGAGTGGAACGGTACGGCGGTTAGCGACGATGCCAAGGCGGCCGCCATAGCGGATGGCGAGAAGGCGCTGGGCGATAAGGAGCTGCTGGAG
ND165	OR694279	An. gambiae Ndoyako male x AgNosCd-1 female	Rep 3	Parent	Black/CFP-	Male	WT	TCCACCATTGCAGATGAGTCGTCACCCGAGTGGAACGGTACGGCGGTTAGCGACGATGCCAAGGCGGCCGCCATAGCGGATGGCGAGAAGGCGCTGGGCGATAAGGAGCTGCTGGAG
ND166	OR694280	An. gambiae Ndoyako male x AgNosCd-1 female	Rep 3	Parent	Black/CFP-	Male	WT	TCCACCATTGCAGATGAGTCGTCACCCGAGTGGAACGGTACGGCGGTAAGCGACGATGCCAAGGCGGCCGCCATAGCGGAGGGCGAGAAGGCGCTGGGCGATAAGGAGCTGCTGGAG
ND167	OR694281	An. gambiae Ndoyako male x AgNosCd-1 female	Rep 3	Parent	Black/CFP-	Male	WT	TCCACCATTGCAGATGAGTCGTCACCCGAGTGGAACGGTACGGCGGTTAGCGACGATGCCAAGGCGGCCGCCATAGCGGATGGCGAGAAGGCGCTGGGCGATAAGGAGCTGCTGGAG
	OR694282							TCCACCATTGCAGATGAGTCGTCACCCGAATGGAATGGTACGGTGGTAAGCGACGATGCCAAGGCGGCCGCCATAGCGGATGGCGAGAAGGCGCTGGGCGATAAGGAGCTGCTGGAG
ND168	OR694283	An. gambiae Ndoyako male x AgNosCd-1 female	Rep 3	Parent	Black/CFP-	Male	WT	TCCACCATTGCAGATGAGTCGTCACCCGAGTGGAACGGTACGGCGGTTAGCGACGATGCCAAGGCGGCCGCCATAGCGGATGGCGAGAAGGCGCTGGGCGATAAGGAGCTGCTGGAG
ND169	OR694284	An. gambiae Ndoyako male x AgNosCd-1 female	Rep 3	Parent	Black/CFP-	Male	WT	TCCACCATTGCAGATGAGTCGTCACCCGAGTGGAACGGTACGGCGGTTAGCGACGATGCCAAGGCGGCCGCCATAGCGGATGGCGAGAAGGCGCTGGGCGATAAGGAGCTGCTGGAG
	OR694285							TCCACCATTGCAGATGAGTCGTCACCCGAATGGAATGGTACGGTGGTAAGCGACGATGCCAAGGCGGCCGCCATAGCGGATGGCGAGAAGGCGCTGGGCGATAAGGAGCTGCTGGAG
ND170	OR694286	An. gambiae Ndoyako male x AgNosCd-1 female	Rep 3	Parent	Black/CFP-	Male	WT	TCCACCATTGCAGATGAGTCGTCACCCGAGTGGAACGGTACGGCGGTTAGCGACGATGCCAAGGCGGCCGCCATAGCGGATGGCGAGAAGGCGCTGGGCGATAAGGAGCTGCTGGAG
ND171	OR694287	An. gambiae Ndoyako male x AgNosCd-1 female	Rep 3	Parent	Black/CFP-	Male	WT	TCCACCATTGCAGATGAGTCGTCACCCGAGTGGAACGGTACGGCGGTTAGCGACGATGCCAAGGCGGCCGCCATAGCGGATGGCGAGAAGGCGCTGGGCGATAAGGAGCTGCTGGAG
	OR694288							TCCACCATTGCAGATGAGTCGTCACCCGAATGGAATGGTACGGTGGTAAGCGACGATGCCAAGGCGGCCGCCATAGCGGATGGCGAGAAGGCGCTGGGCGATAAGGAGCTGCTGGAG
ND172	OR694289	An. gambiae Ndoyako male x AgNosCd-1 female	Rep 3	Parent	Black/CFP-	Male	WT	TCCACCATTGCAGATGAGTCGTCACCCGAGTGGAACGGTACGGCGGTTAGCGACGATGCCAAGGCGGCCGCCATAGCGGATGGCGAGAAGGCGCTGGGCGATAAGGAGCTGCTGGAG
ND174	OR694290	An. gambiae Ndoyako male x AgNosCd-1 female	Rep 3	Parent	Black/CFP-	Male	WT	TCCACCATTGCAGATGAGTCGTCACCCGAGTGGAACGGTACGGCGGTTAGCGACGATGCCAAGGCGGCCGCCATAGCGGATGGCGAGAAGGCGCTGGGCGATAAGGAGCTGCTGGAG
ND175	OR694291	AgNosCd-1 male x An. gambiae Ndoyako female	Rep 3	Parent	Black/CFP-	Female	WT	TCCACCATTGCAGATGAGTCGTCACCCGAGTGGAACGGTACGGCGGTAAGCGACGATGCCAAGGCGGCCGCCATAGCGGAGGGCGAGAAGGCGCTGGGCGATAAGGAGCTGCTGGAG
ND176	OR694292	AgNosCd-1 male x An. gambiae Ndoyako female	Rep 3	Parent	Black/CFP-	Female	WT	TCCACCATTGCAGATGAGTCGTCACCCGAGTGGAACGGTACGGCGGTAAGCGACGATGCCAAGGCGGCCGCCATAGCGGAGGGCGAGAAGGCGCTGGGCGATAAGGAGCTGCTGGAG
	OR694293							TCCACCATTGCAGATGAGTCGTCACCCGAATGGAATGGTACGGTGGTAAGCGACGATGCCAAGGCGGCCGCCATAGCGGATGGCGAGAAGGCGCTGGGCGATAAGGAGCTGCTGGAG
ND177	OR694294	AgNosCd-1 male x An. gambiae Ndoyako female	Rep 3	Parent	Black/CFP-	Female	WT	TCCACCATTGCAGATGAGTCGTCACCCGAGTGGAACGGTACGGCGGTTAGCGACGATGCCAAGGCGGCCGCCATAGCGGATGGCGAGAAGGCGCTGGGCGATAAGGAGCTGCTGGAG
ND178	OR694295	AgNosCd-1 male x An. gambiae Ndoyako female	Rep 3	Parent	Black/CFP-	Female	WT	TCCACCATTGCAGATGAGTCGTCACCCGAGTGGAACGGTACGGCGGTTAGCGACGATGCCAAGGCGGCCGCCATAGCGGATGGCGAGAAGGCGCTGGGCGATAAGGAGCTGCTGGAG
	OR694296							TCCACCATTGCAGATGAGTCGTCACCCGAATGGAATGGTACGGTGGTAAGCGACGATGCCAAGGCGGCCGCCATAGCGGATGGCGAGAAGGCGCTGGGCGATAAGGAGCTGCTGGAG
ND179	OR694297	AgNosCd-1 male x An. gambiae Ndoyako female	Rep 3	Parent	Black/CFP-	Female	WT	TCCACCATTGCAGATGAGTCGTCACCCGAGTGGAACGGTACGGCGGTTAGCGACGATGCCAAGGCGGCCGCCATAGCGGATGGCGAGAAGGCGCTGGGCGATAAGGAGCTGCTGGAG
	OR694298							TCCACCATTGCAGATGAGTCGTCACCCGAATGGAATGGTACGGTGGTAAGCGACGATGCCAAGGCGGCCGCCATAGCGGATGGCGAGAAGGCGCTGGGCGATAAGGAGCTGCTGGAG
ND180	OR694299	AgNosCd-1 male x An. gambiae Ndoyako female	Rep 3	Parent	Black/CFP-	Female	WT	TCCACCATTGCAGATGAGTCGTCACCCGAGTGGAACGGTACGGCGGTTAGCGACGATGCCAAGGCGGCCGCCATAGCGGATGGCGAGAAGGCGCTGGGCGATAAGGAGCTGCTGGAG
	OR694300							TCCACCATTGCAGATGAGTCGTCACCCGAATGGAATGGTACGGTGGTAAGCGACGATGCCAAGGCGGCCGCCATAGCGGATGGCGAGAAGGCGCTGGGCGATAAGGAGCTGCTGGAG
ND181	OR694301	AgNosCd-1 male x An. gambiae Ndoyako female	Rep 8	Parent	Black/CFP-	Female	WT	TCCACCATTGCAGATGAGTCGTCACCCGAGTGGAACGGTACGGCGGTAAGCGACGATGCCAAGGCGGCCGCCATAGCGGAGGGCGAGAAGGCGCTGGGCGATAAGGAGCTGCTGGAG
ND182	OR694302	AgNosCd-1 male x An. gambiae Ndoyako female	Rep 3	Parent	Black/CFP-	Female	WT	TCCACCATTGCAGATGAGTCGTCACCCGAGTGGAACGGTACGGCGGTTAGCGACGATGCCAAGGCGGCCGCCATAGCGGATGGCGAGAAGGCGCTGGGCGATAAGGAGCTGCTGGAG
	OR694303							TCCACCATTGCAGATGAGTCGTCACCCGAATGGAATGGTACGGTGGTAAGCGACGATGCCAAGGCGGCCGCCATAGCGGATGGCGAGAAGGCGCTGGGCGATAAGGAGCTGCTGGAG
ND183	OR694304	AgNosCd-1 male x An. gambiae Ndoyako female	Rep 3	Parent	Black/CFP-	Female	WT	TCCACCATTGCAGATGAGTCGTCACCCGAGTGGAACGGTACGGCGGTTAGCGACGATGCCAAGGCGGCCGCCATAGCGGATGGCGAGAAGGCGCTGGGCGATAAGGAGCTGCTGGAG
	OR694305							TCCACCATTGCAGATGAGTCGTCACCCGAATGGAATGGTACGGTGGTAAGCGACGATGCCAAGGCGGCCGCCATAGCGGATGGCGAGAAGGCGCTGGGCGATAAGGAGCTGCTGGAG
ND184	OR694306	AgNosCd-1 male x An. gambiae Ndoyako female	Rep 3	Parent	Black/CFP-	Female	WT	TCCACCATTGCAGATGAGTCGTCACCCGAGTGGAACGGTACGGCGGTTAGCGACGATGCCAAGGCGGCCGCCATAGCGGATGGCGAGAAGGCGCTGGGCGATAAGGAGCTGCTGGAG
ND185	OR694307	AgNosCd-1 male x An. gambiae Ndoyako female	Rep 3	Parent	Black/CFP-	Female	WT	TCCACCATTGCAGATGAGTCGTCACCCGAGTGGAACGGTACGGCGGTTAGCGACGATGCCAAGGCGGCCGCCATAGCGGATGGCGAGAAGGCGCTGGGCGATAAGGAGCTGCTGGAG
ND186	OR694308	AgNosCd-1 male x An. gambiae Ndoyako female	Rep 3	Parent	Black/CFP-	Female	WT	TCCACCATTGCAGATGAGTCGTCACCCGAGTGGAACGGTACGGCGGTTAGCGACGATGCCAAGGCGGCCGCCATAGCGGATGGCGAGAAGGCGCTGGGCGATAAGGAGCTGCTGGAG
ND187	OR694309	AgNosCd-1 male x An. gambiae Ndoyako female	Rep 3	Parent	Black/CFP-	Female	WT	TCCACCATTGCAGATGAGTCGTCACCCGAGTGGAACGGTACGGCGGTTAGCGACGATGCCAAGGCGGCCGCCATAGCGGATGGCGAGAAGGCGCTGGGCGATAAGGAGCTGCTGGAG
	OR694310							TCCACCATTGCAGATGAGTCGTCACCCGAATGGAATGGTACGGTGGTAAGCGACGATGCCAAGGCGGCCGCCATAGCGGATGGCGAGAAGGCGCTGGGCGATAAGGAGCTGCTGGAG
ND188	OR694311	AgNosCd-1 male x An. gambiae Ndoyako female	Rep 3	Parent	Black/CFP-	Female	WT	TCCACCATTGCAGATGAGTCGTCACCCGAGTGGAACGGTACGGCGGTTAGCGACGATGCCAAGGCGGCCGCCATAGCGGATGGCGAGAAGGCGCTGGGCGATAAGGAGCTGCTGGAG
ND189	OR694312	AgNosCd-1 male x An. gambiae Ndoyako female	Rep 3	Parent	Black/CFP-	Female	WT	TCCACCATTGCAGATGAGTCGTCACCCGAGTGGAACGGTACGGCGGTTAGCGACGATGCCAAGGCGGCCGCCATAGCGGATGGCGAGAAGGCGCTGGGCGATAAGGAGCTGCTGGAG
	OR694313							TCCACCATTGCAGATGAGTCGTCACCCGAGTGGAACGGTACGGCGGTAAGCGACGATGCCAAGGCGGCCGCCATAGCGGAGGGCGAGAAGGCGCTGGGCGATAAGGAGCTGCTGGAG
ND190	OR694314	AgNosCd-1 male x An. gambiae Ndoyako female	Rep 3	Parent	Black/CFP-	Female	WT	TCCACCATTGCAGATGAGTCGTCACCCGAGTGGAACGGTACGGCGGTTAGCGACGATGCCAAGGCGGCCGCCATAGCGGATGGCGAGAAGGCGCTGGGCGATAAGGAGCTGCTGGAG
	OR694315							TCCACCATTGCAGATGAGTCGTCACCCGAATGGAATGGTACGGTGGTAAGCGACGATGCCAAGGCGGCCGCCATAGCGGATGGCGAGAAGGCGCTGGGCGATAAGGAGCTGCTGGAG
ND191	OR694316	AgNosCd-1 male x An. gambiae Ndoyako female	Rep 3	Parent	Black/CFP-	Female	WT	TCCACCATTGCAGATGAGTCGTCACCCGAGTGGAACGGTACGGCGGTTAGCGACGATGCCAAGGCGGCCGCCATAGCGGATGGCGAGAAGGCGCTGGGCGATAAGGAGCTGCTGGAG
ND192	OR694317	AgNosCd-1 male x An. gambiae Ndoyako female	Rep 3	Parent	Black/CFP-	Female	WT	TCCACCATTGCAGATGAGTCGTCACCCGAGTGGAACGGTACGGCGGTTAGCGACGATGCCAAGGCGGCCGCCATAGCGGATGGCGAGAAGGCGCTGGGCGATAAGGAGCTGCTGGAG
	OR694318							TCCACCATTGCAGATGAGTCGTCACCCGAATGGAATGGTACGGTGGTAAGCGACGATGCCAAGGCGGCCGCCATAGCGGATGGCGAGAAGGCGCTGGGCGATAAGGAGCTGCTGGAG
ND193	OR694319	AgNosCd-1 male x An. gambiae Ndoyako female	Rep 3	Parent	Black/CFP-	Female	WT	TCCACCATTGCAGATGAGTCGTCACCCGAGTGGAACGGTACGGCGGTTAGCGACGATGCCAAGGCGGCCGCCATAGCGGATGGCGAGAAGGCGCTGGGCGATAAGGAGCTGCTGGAG
ND194	OR694320	AgNosCd-1 male x An. gambiae Ndoyako female	Rep 3	Parent	Black/CFP-	Female	WT	TCCACCATTGCAGATGAGTCGTCACCCGAGTGGAACGGTACGGCGGTTAGCGACGATGCCAAGGCGGCCGCCATAGCGGATGGCGAGAAGGCGCTGGGCGATAAGGAGCTGCTGGAG
	OR694321							TCCACCATTGCAGATGAGTCGTCACCCGAATGGAATGGTACGGTGGTAAGCGACGATGCCAAGGCGGCCGCCATAGCGGATGGCGAGAAGGCGCTGGGCGATAAGGAGCTGCTGGAG
ND195	OR694322	AgNosCd-1 male x An. gambiae Ndoyako female	Rep 3	Parent	Black/CFP-	Female	WT	TCCACCATTGCAGATGAGTCGTCACCCGAGTGGAACGGTACGGCGGTTAGCGACGATGCCAAGGCGGCCGCCATAGCGGATGGCGAGAAGGCGCTGGGCGATAAGGAGCTGCTGGAG
	OR694323							TCCACCATTGCAGATGAGTCGTCACCCGAGTGGAACGGTACGGCGGTAAGCGACGATGCCAAGGCGGCCGCCATAGCGGAGGGCGAGAAGGCGCTGGGCGATAAGGAGCTGCTGGAG
ND196	OR694324	AgNosCd-1 male x An. gambiae Ndoyako female	Rep 3	Parent	Black/CFP-	Female	WT	TCCACCATTGCAGATGAGTCGTCACCCGAGTGGAACGGTACGGCGGTTAGCGACGATGCCAAGGCGGCCGCCATAGCGGATGGCGAGAAGGCGCTGGGCGATAAGGAGCTGCTGGAG
ND197	OR694325	AgNosCd-1 male x An. gambiae Ndoyako female	Rep 3	Parent	Black/CFP-	Female	WT	TCCACCATTGCAGATGAGTCGTCACCCGAGTGGAACGGTACGGCGGTTAGCGACGATGCCAAGGCGGCCGCCATAGCGGATGGCGAGAAGGCGCTGGGCGATAAGGAGCTGCTGGAG
ND198	OR694326	AgNosCd-1 male x An. gambiae Ndoyako female	Rep 3	Parent	Black/CFP-	Female	WT	TCCACCATTGCAGATGAGTCGTCACCCGAGTGGAACGGTACGGCGGTTAGCGACGATGCCAAGGCGGCCGCCATAGCGGATGGCGAGAAGGCGCTGGGCGATAAGGAGCTGCTGGAG
	OR694327							TCCACCATTGCAGATGAGTCGTCACCCGAGTGGAACGGTACGGCGGTAAGCGACGATGCCAAGGCGGCCGCCATAGCGGAGGGCGAGAAGGCGCTGGGCGATAAGGAGCTGCTGGAG
F1
ND93	OR694158	An. gambiae Ndoyako male x AgNosCd-1 female	Rep 1	F1	Cardinal/CFP+	male	Drive/NHEJ	TCCACCATTGCAGATGAGTCGTCACCCGAGTGGAACGGTACGGCGGTAAGCGACGATGC-------GCCGCCATAGCGGAGGGCGAGAAGGCGCTGGGCGATAAGGAGCTGCTGGAG
ND94	OR694159	An. gambiae Ndoyako male x AgNosCd-1 female	Rep 1	F1	Cardinal/CFP+	male	Drive/NHEJ	TCCACCATTGCAGATGAGTCGTCACCCGAGTGGAACGGTACGGCGGTTAGCGACGATGCCAAG--GGCCGCCATAGCGGATGGCGAGAAGGCGCTGGGCGATAAGGAGCTGCTGGAG
	OR694160							TCCACCATTGCAGATGAGTCGTCACCCGAATGGAATGGTACGGTGGTAAGCGACGATGCCA-------CGCCATAGCGGATGGCGAGAAGGCGCTGGGCGATAAGGAGCTGCTGGAG
ND95	OR694161	An. gambiae Ndoyako male x AgNosCd-1 female	Rep 1	F1	Cardinal/CFP+	male	Drive/NHEJ	TCCACCATTGCAGATGAGTCGTCACCCGAGTGGAACGGTACGGCGGTTAGCGACGATGCCActt------CCGCCATAGCGGATGGCGAGAAGGCGCTGGGCGATAAGGAGCTGCTGGAG
	OR694162							TCCACCATTGCAGATGAGTCGTCACCCGAGTGGAACGGTACGGCGGTTAGCGACGATGCCAAGGC-----CCATAGCGGATGGCGAGAAGGCGCTGGGCGATAAGGAGCTGCTGGAG
ND96	OR694163	An. gambiae Ndoyako male x AgNosCd-1 female	Rep 1	F1	Cardinal/CFP+	male	Drive/NHEJ	TCCACCATTGCAGATGAGTCGTCACCCGAATGGAATGGTACGGTGGTAAGCGACGA--------CGGCCGCCATAGCGGATGGCGAGAAGGCGCTGGGCGATAAGGAGCTGCTGGAG
	OR694164							TCCACCATTGCAGATGAGTCGTCACCCGAGTGGAACGGTACGGCGGTTAGCGACGATGCCAAGacttg--GGCCGCCATAGCGGATGGCGAGAAGGCGCTGGGCGATAAGGAGCTGCTGGAG
ND97	OR694165	An. gambiae Ndoyako male x AgNosCd-1 female	Rep 1	F1	Cardinal/CFP+	male	Drive/NHEJ	TCCACCATTGCAGATGAGTCGTCACCCGAGTGGAACGGTACGGCGGTTAGCGACGATGc----GGCGGCCGCCATAGCGGATGGCGAGAAGGCGCTGGGCGATAAGGAGCTGCTGGAG
	OR694166							TCCACCATTGCAGATGAGTCGTCACCCGAGTGGAACGGTACGGCGGTTAGact----------AAGGCGGCCGCCATAGCGGATGGCGAGAAGGCGCTGGGCGATAAGGAGCTGCTGGAG
ND98	OR694167	An. gambiae Ndoyako male x AgNosCd-1 female	Rep 1	F1	Cardinal/CFP+	male	Drive/NHEJ	TCCACCATTGCAGATGAGTCGTCACCCGAGTGGAACGGTACGGCGGTTAGCGACG-------GGCGGCCGCCATAGCGGATGGCGAGAAGGCGCTGGGCGATAAGGAGCTGCTGGAG
	OR694168							TCCACCATTGCAGATGAGTCGTCACCCGAGTGGAACGGTACGGCGGTAAG-----------------------------------AGAAGGCGCTGGGCGATAAGGAGCTGCTGGAG
ND99	OR694169	An. gambiae Ndoyako male x AgNosCd-1 female	Rep 1	F1	Cardinal/CFP+	male	Drive/NHEJ	TCCACCATTGCAGATGAGTCGTCACCCGAGTGGAACGGTACGGCGGTTAGCGACGAT----------tgcaCCGCCATAGCGGATGGCGAGAAGGCGCTGGGCGATAAGGAGCTGCTGGAG
	OR694170							TCCACCATTGCAGATGAGTCGTCACCCGAGTGGAACGGTACGGCGGTTAGCGACGATGCC---GCGGCCGCCATAGCGGATGGCGAGAAGGCGCTGGGCGATAAGGAGCTGCTGGAG
ND100	OR694171	An. gambiae Ndoyako male x AgNosCd-1 female	Rep 1	F1	Cardinal/CFP+	male	Drive/NHEJ	TCCACCATTGCAGATGAGTCGTCACCCGAGTGGAACGGTACGGCGGTAAGCGACGATGCCAcgacgatggtgAGGCGGCCGCCATAGCGGAGGGCGAGAAGGCGCTGGGCGATAAGGAGCTGCTGGAG
ND101	OR694172	An. gambiae Ndoyako male x AgNosCd-1 female	Rep 1	F1	Cardinal/CFP+	male	Drive/NHEJ	TCCACCATTGCAGATGAGTCGTCACCCGAGTGGAACGGTACGGCGGTTAGCGACG------gccgccgggggttAGGCGGCCGCCATAGCGGATGGCGAGAAGGCGCTGGGCGATAAGGAGCTGCTGGAG
ND102	OR694173	An. gambiae Ndoyako male x AgNosCd-1 female	Rep 1	F1	Cardinal/CFP+	female	Drive/NHEJ	TCCACCATTGCAGATGAGTCGTCACCCGAGTGGAACGGTACGGCGGTTAGC----------AGGCGGCCGCCATAGCGGATGGCGAGAAGGCGCTGGGCGATAAGGAGCTGCTGGAG
	OR694174							TCCACCATTGCAGATGAGTCGTCACCCGAGTGGAACGGTACGGCGGTTAGCGACGActgag----AAGGCGGCCGCCATAGCGGATGGCGAGAAGGCGCTGGGCGATAAGGAGCTGCTGGAG
ND103	OR694175	An. gambiae Ndoyako male x AgNosCd-1 female	Rep 1	F1	Cardinal/CFP+	female	Drive/NHEJ	TCCACCATTGCAGATGAGTCGTCACCCGAGTGGAACGGTACGGCGGTTAGCGACGATGCC-AGGCGGCCGCCATAGCGGATGGCGAGAAGGCGCTGGGCGATAAGGAGCTGCTGGAG
ND104	OR694176	An. gambiae Ndoyako male x AgNosCd-1 female	Rep 1	F1	Cardinal/CFP+	female	Drive/NHEJ	TCCACCA---------------------------------------------------------CGGCCGCCATAGCGGATGGCGAGAAGGCGCTGGGCGATAAGGAGCTGCTGGAG
	OR694177							TCCACCATTGCAGATGAGTCGTCACCCGAATGGAATGGTACGGTGGTAAGCGACGATGC--AGGCGGCCGCCATAGCGGATGGCGAGAAGGCGCTGGGCGATAAGGAGCTGCTGGAG
ND105	OR694178	An. gambiae Ndoyako male x AgNosCd-1 female	Rep 1	F1	Cardinal/CFP+	female	Drive/NHEJ	TCCACCATTGCAGATGAGTCGTCACCCGAGTGGAACGGTACGGCGGTTAGCGACGATGCCAtggagtAGGCGGCCGCCATAGCGGATGGCGAGAAGGCGCTGGGCGATAAGGAGCTGCTGGAG
	OR694179							TCCACCATTGCAGATGAGTCGTCACCCGAGTGGAACGGTACGGCGGTTAGCGAC----------CGGCCGCCATAGCGGATGGCGAGAAGGCGCTGGGCGATAAGGAGCTGCTGGAG
ND106	OR694180	An. gambiae Ndoyako male x AgNosCd-1 female	Rep 1	F1	Cardinal/CFP+	female	Drive/NHEJ	TCCACCATTGCAGATGAGTCGTCACCCGAGTGGAACGGTACGGCG-----------------GGCGGCCGCCATAGCGGAGGGCGAGAAGGCGCTGGGCGATAAGGAGCTGCTGGAG
	OR694181							TCCACCATTGCAGATGAGTCGTCACCCGAGTGGAACGGTACGGCGGTTAGCGACGATG------CGGCCGCCATAGCGGATGGCGAGAAGGCGCTGGGCGATAAGGAGCTGCTGGAG
ND107	OR694182	An. gambiae Ndoyako male x AgNosCd-1 female	Rep 1	F1	Cardinal/CFP+	female	Drive/NHEJ	TCCACCATTGCAGATGAGTCGTCACCCGAGTGGAACGGTACGGCGGTTAGCGACGATGCCAatggttaAGGCGGCCGCCATAGCGGATGGCGAGAAGGCGCTGGGCGATAAGGAGCTGCTGGAG
	OR694183							TCCACCATTGCAGATGAGTCGTCACCCGAGTGGAACGGTACGGCGGTTAGCGACGATG-----GCGGCCGCCATAGCGGATGGCGAGAAGGCGCTGGGCGATAAGGAGCTGCTGGAG
ND108	OR694184	An. gambiae Ndoyako male x AgNosCd-1 female	Rep 1	F1	Cardinal/CFP+	female	Drive/NHEJ	TCCACCATTGCAGATGAGTCGTCACCCGAATGGAATGGTACGGTGGTAAGCGACG----------ttgatactgGGCCGCCATAGCGGATGGCGAGAAGGCGCTGGGCGATAAGGAGCTGCTGGAG
	OR694185							TCCACCATTGCAGATGAGTCGTCACCCGAGTGGAACGGTACGGCGGTTAGCGACGATGCCAAG----CCGCCATAGCGGATGGCGAGAAGGCGCTGGGCGATAAGGAGCTGCTGGAG
ND109	OR694186	An. gambiae Ndoyako male x AgNosCd-1 female	Rep 1	F1	Cardinal/CFP+	female	Drive/NHEJ	TCCACCATTGCAGATGAGTCGTCACCCGAGTGGAACGGTACGGCGGTTAGCGACGATGCCAAG--GGCCGCCATAGCGGATGGCGAGAAGGCGCTGGGCGATAAGGAGCTGCTGGAG
	OR694187							TCCACCATTGCAGATGAGTCGTCACCCGAGTGGAACGGTACGGCGGTAAGCGACGA--------aCGGCCGCCATAGCGGAGGGCGAGAAGGCGCTGGGCGATAAGGAGCTGCTGGAG
ND110	OR694188	An. gambiae Ndoyako male x AgNosCd-1 female	Rep 1	F1	Cardinal/CFP+	female	Drive/NHEJ	TCCACCATTGCAGATGAGTCGTCACCCGAGTGGAACGGTAC-----------------------------CCATAGCGGATGGCGAGAAGGCGCTGGGCGATAAGGAGCTGCTGGAG
	OR694189							TCCACCATTGCAGATGAGTCGTCACCCGAGTGGAACGGTACGGCGGTTAGCGACGATGCCAgggcAGGCGGCCGCCATAGCGGATGGCGAGAAGGCGCTGGGCGATAAGGAGCTGCTGGAG
ND111	OR694190	An. gambiae Ndoyako male x AgNosCd-1 female	Rep 1	F1	Cardinal/CFP+	female	Drive/NHEJ	TCCACCATTGCAGATGAGTCGTCACCCGAGTGGAACGGTACGGCGGTTAGCGACGAT-----GGCGGCCGCCATAGCGGATGGCGAGAAGGCGCTGGGCGATAAGGAGCTGCTGGAG
	OR694191							TCCACCATTGCAGATGAGTCGTCACCCGAGTGGAACGGTACGGCGGTTAGCGACGATGC----accGCGGCCGCCATAGCGGATGGCGAGAAGGCGCTGGGCGATAAGGAGCTGCTGGAG
ND112	OR694192	An. gambiae Ndoyako male x AgNosCd-1 female	Rep 1	F1	Cardinal/CFP+	female	Drive/NHEJ	TCCACCATTGCAGATGAGTCGTCACCCGAATGGAATGGTACGGTGGTAAGCGA----------tGGCGGCCGCCATAGCGGATGGCGAGAAGGCGCTGGGCGATAAGGAGCTGCTGGAG
	OR694193							TCCACCATTGCAGATGAGTCGTCACCCGAGTGGAACGGTACGGCGGTTAGCGACGATGC---GGCGGCCGCCATAGCGGATGGCGAGAAGGCGCTGGGCGATAAGGAGCTGCTGGAG
ND113	OR694194	An. gambiae Ndoyako male x AgNosCd-1 female	Rep 2	F1	Cardinal/CFP+	female	Drive/NHEJ	TCCACCATTGCAGATGAGTCGTCACCCGAATGGAATGGTACGGTGGTAAGCGACGATGCCA------------TAGCGGATGGCGAGAAGGCGCTGGGCGATAAGGAGCTGCTGGAG
	OR694195							TCCACCATTGCAGATGAGTCGTCACCCGAGTGGAACGGTACGGCGGTTAGCGACGATG-----ttaccgtCGGCCGCCATAGCGGATGGCGAGAAGGCGCTGGGCGATAAGGAGCTGCTGGAG
ND114	OR694196	An. gambiae Ndoyako male x AgNosCd-1 female	Rep 2	F1	Cardinal/CFP+	female	Drive/NHEJ	TCCACCATTGCAGATGAGTCGTCACCCGAGTGGAACGGTACGGCGGTTAGCGAC-------cggAGGCGGCCGCCATAGCGGATGGCGAGAAGGCGCTGGGCGATAAGGAGCTGCTGGAG
ND115	OR694197	An. gambiae Ndoyako male x AgNosCd-1 female	Rep 2	F1	Cardinal/CFP+	female	Drive/NHEJ	TCCACCATTGCAGATGAGTCGTCACCCGAGTGGAACGGTACGGCGGTTAGCGACGATGa----GGCGGCCGCCATAGCGGATGGCGAGAAGGCGCTGGGCGATAAGGAGCTGCTGGAG
	OR694198							TCCACCATTGCAGATGAGTCGTCACCCGAGTGGAACGGTACGGCGGTTAGCGACGATGCCAggAGGCGGCCGCCATAGCGGATGGCGAGAAGGCGCTGGGCGATAAGGAGCTGCTGGAG
ND116	OR694199	An. gambiae Ndoyako male x AgNosCd-1 female	Rep 2	F1	Cardinal/CFP+	female	Drive/NHEJ	TCCACCATTGCAGATGAGTCGTCACCCGAGTGGAACGGTACGGCGGTTAGCGACG------gcggttAGGCGGCCGCCATAGCGGATGGCGAGAAGGCGCTGGGCGATAAGGAGCTGCTGGAG
ND117	OR694200	An. gambiae Ndoyako male x AgNosCd-1 female	Rep 2	F1	Cardinal/CFP+	female	Drive/NHEJ	TCCACCATTGCAGATGAGTCGTCACCCGAGTGGAACGGT-----------------------GGCGGCCGCCATAGCGGATGGCGAGAAGGCGCTGGGCGATAAGGAGCTGCTGGAG
ND118	OR694201	An. gambiae Ndoyako male x AgNosCd-1 female	Rep 2	F1	Cardinal/CFP+	female	Drive/NHEJ	TCCACCATTGCAGATGAGTCGTCACCCGAGTGGAACGGTACGG---------------------cCGGCCGCCATAGCGGATGGCGAGAAGGCGCTGGGCGATAAGGAGCTGCTGGAG
	OR694202							TCCACCATTGCAGATGAGTCGTCACCCGAATGGAATGGTACGGTGGTAAGCGACGATG----GGCGGCCGCCATAGCGGATGGCGAGAAGGCGCTGGGCGATAAGGAGCTGCTGGAG
ND119	OR694203	An. gambiae Ndoyako male x AgNosCd-1 female	Rep 2	F1	Cardinal/CFP+	female	Drive/NHEJ	TCCACCATTGCAGATGAGTCGTCACCCGAGTGGAACGGTACGGCGGTTAGCGACGATGCC-cAGGCGGCCGCCATAGCGGATGGCGAGAAGGCGCTGGGCGATAAGGAGCTGCTGGAG
	OR694204							TCCACCATTGCAGATGAGTCGTCACCCGAGTGGAACGGTACGGCGGTTAGCGACGA------GGCGGCCGCCATAGCGGATGGCGAGAAGGCGCTGGGCGATAAGGAGCTGCTGGAG
ND120	OR694205	An. gambiae Ndoyako male x AgNosCd-1 female	Rep 2	F1	Cardinal/CFP+	female	Drive/NHEJ	TCCACCATTGCAGATGAGTCGTCACCCGAGTGGAACGGTACG------------------------GCCGCCATAGCGGATGGCGAGAAGGCGCTGGGCGATAAGGAGCTGCTGGAG
	OR694206							TCCACCATTGCAGATGAGTCGTCACCCGAGTGGAACGGTACGGCGGTTAGCGACGA---------GGCCGCCATAGCGGATGGCGAGAAGGCGCTGGGCGATAAGGAGCTGCTGGAG
ND121	OR694207	An. gambiae Ndoyako male x AgNosCd-1 female	Rep 2	F1	Cardinal/CFP+	female	Drive/NHEJ	TCCACCATTGCAGATGAGTCGTCACCCGAATGGAATGGTACGGTGGTAAGCGACGATGCC-gagcgacgAGGCGGCCGCCATAGCGGATGGCGAGAAGGCGCTGGGCGATAAGGAGCTGCTGGAG
	OR694208							TCCACCATTGCAGATGAGTCGTCACCCGAGTGGAACGGTACGGCGGTTAGCGACGATG---AGGCGGCCGCCATAGCGGATGGCGAGAAGGCGCTGGGCGATAAGGAGCTGCTGGAG
ND122	OR694209	An. gambiae Ndoyako male x AgNosCd-1 female	Rep 2	F1	Cardinal/CFP+	female	Drive/NHEJ	TCCACCATTGCAGATGAGTCGTCACCCGAATGGAATGGTACGGTGGTAAGCGACGAT---------GCCGCCATAGCGGATGGCGAGAAGGCGCTGGGCGATAAGGAGCTGCTGGAG
	OR694210							TCCACCATTGCAGATGAGTCGTCACCCGAGTGGAACGGTACGGCGGTTAGCGACGATGC--ctgtctaagAGGCGGCCGCCATAGCGGATGGCGAGAAGGCGCTGGGCGATAAGGAGCTGCTGGAG
ND123	OR694211	An. gambiae Ndoyako male x AgNosCd-1 female	Rep 2	F1	Cardinal/CFP+	female	Drive/NHEJ	TCCACCATTGCAGATGAGTCGTCACCCGAGTGGAACGGTACGGCGGTTAGCGACGATGCCAcaAGGCGGCCGCCATAGCGGATGGCGAGAAGGCGCTGGGCGATAAGGAGCTGCTGGAG
	OR694212							TCCACCATTGCAGATGAGTCGTCACCCGAGTGGAACGGTA---------------------AGGCGGCCGCCATAGCGGATGGCGAGAAGGCGCTGGGCGATAAGGAGCTGCTGGAG
ND124	OR694213	An. gambiae Ndoyako male x AgNosCd-1 female	Rep 2	F1	Cardinal/CFP+	female	Drive/NHEJ	TCCACCATTGCAGATGAGTCGTCACCCGAGTGGAACGGTACGGCGGTTAGCGACG---------CGGCCGCCATAGCGGATGGCGAGAAGGCGCTGGGCGATAAGGAGCTGCTGGAG
	OR694214							TCCACCATTGCAGATGAGTCGTCACCCGAGTGGAACGGTACGGC-----------------AGGCGGCCGCCATAGCGGAGGGCGAGAAGGCGCTGGGCGATAAGGAGCTGCTGGAG
ND125	OR694215	An. gambiae Ndoyako male x AgNosCd-1 female	Rep 2	F1	Cardinal/CFP+	female	Drive/NHEJ	TCCACCATTGCAGATGAGTCGTCACCCGAGTGGAACGGTACGGCGGTTAGCGACGATGC-----gagattCGGCCGCCATAGCGGATGGCGAGAAGGCGCTGGGCGATAAGGAGCTGCTGGAG
	OR694216							TCCACCATTGCAGATGAGTCGTCACCCGAGTGGAACGGTACGGCGGTTAG-----------gAGGCGGCCGCCATAGCGGATGGCGAGAAGGCGCTGGGCGATAAGGAGCTGCTGGAG
ND126	OR694217	An. gambiae Ndoyako male x AgNosCd-1 female	Rep 2	F1	Cardinal/CFP+	male	Drive/NHEJ	TCCACCATTGCAGATGAGTCGTCACCCGAGTGGAACGGTACGGCGGTTAGCGACGAT------GCGGCCGCCATAGCGGATGGCGAGAAGGCGCTGGGCGATAAGGAGCTGCTGGAG
	OR694218							TCCACCATTGCAGATGAGTCGTCACCCGAGTGGAACGGTACGGCGGTTAGCGACGATGC----cttGCGGCCGCCATAGCGGATGGCGAGAAGGCGCTGGGCGATAAGGAGCTGCTGGAG
ND127	OR694219	An. gambiae Ndoyako male x AgNosCd-1 female	Rep 2	F1	Cardinal/CFP+	male	Drive/NHEJ	TCCACCATTGCAGATGAGTCGTCACCCGAGTGGAACGGTACGGCGGTTAGCGACGATGCC-AGGCGGCCGCCATAGCGGATGGCGAGAAGGCGCTGGGCGATAAGGAGCTGCTGGAG
ND128	OR694220	An. gambiae Ndoyako male x AgNosCd-1 female	Rep 2	F1	Cardinal/CFP+	male	Drive/NHEJ	TCCACCATTGCAGATGAGTCGTCACCCGAATGGAATGGTACGGTG----------------------------cTAGCGGATGGCGAGAAGGCGCTGGGCGATAAGGAGCTGCTGGAG
ND129	OR694221	An. gambiae Ndoyako male x AgNosCd-1 female	Rep 2	F1	Cardinal/CFP+	male	Drive/NHEJ	TCCACCATTGCAGATGAGTCGTCACCCGAGTGGAACGGTACGGCGGTTAGCGACGATGCCAA-------GCCATAGCGGATGGCGAGAAGGCGCTGGGCGATAAGGAGCTGCTGGAG
ND130	OR694222	An. gambiae Ndoyako male x AgNosCd-1 female	Rep 2	F1	Cardinal/CFP+	male	Drive/NHEJ	TCCACCATTGCAGATGAGTCGTCACCCGAGTGGAACGGTACGGCGGTTAGCGACGATGCC-----GGCCGCCATAGCGGATGGCGAGAAGGCGCTGGGCGATAAGGAGCTGCTGGAG
	OR694223							TCCACCATTGCAGATGAGTCGTCACCCGAGTGGAACGGTACGGCGGTAAGCGACGAT--------GGCCGCCATAGCGGAGGGCGAGAAGGCGCTGGGCGATAAGGAGCTGCTGGAG
ND131	OR694224	An. gambiae Ndoyako male x AgNosCd-1 female	Rep 2	F1	Cardinal/CFP+	male	Drive/NHEJ	TCCACCATTGCAGATGAGTCGTCACCCGAGTGGAACGGTACGGCGGTTAGCGACGATGCCA-------tggtctaCGCCATAGCGGATGGCGAGAAGGCGCTGGGCGATAAGGAGCTGCTGGAG
	OR694225							TCCACCATTGCAGATGAGTCGTCACCCGAATGGAATGGTACGGTGGTAAGCGACGATGCCA-ccGGCGGCCGCCATAGCGGATGGCGAGAAGGCGCTGGGCGATAAGGAGCTGCTGGAG
ND237	OR694352	An. gambiae Ndoyako male x AgNosCd-1 female	Rep 3	F1	Cardinal/CFP+	male	Drive/NHEJ	TCCACCATTGCAGATGAGTCGTCACCCGAGTGGAACGGTACGGCGGTTAGCGACGATGC------GGCCGCCATAGCGGATGGCGAGAAGGCGCTGGGCGATAAGGAGCTGCTGGAG
ND238	OR694353	An. gambiae Ndoyako male x AgNosCd-1 female	Rep 3	F1	Cardinal/CFP+	male	Drive/NHEJ	TCCACCATTGCAGATGAGTCGTCACCCGAGTGGAACGGTACGGCGGTTAGCGACGATGC--gatgAGGCGGCCGCCATAGCGGATGGCGAGAAGGCGCTGGGCGATAAGGAGCTGCTGGAG
ND239	OR694354	An. gambiae Ndoyako male x AgNosCd-1 female	Rep 3	F1	Cardinal/CFP+	male	Drive/NHEJ	TCCACCATTGCAGATGAGTCGTCACCCGAGTGGAACGGTACGGCGGTTAGCGACGATG-----GCGGCCGCCATAGCGGATGGCGAGAAGGCGCTGGGCGATAAGGAGCTGCTGGAG
ND240	OR694355	An. gambiae Ndoyako male x AgNosCd-1 female	Rep 3	F1	Cardinal/CFP+	male	Drive/NHEJ	TCCACCATTGCAGATGAGTCGTCACCCGAGTGGAACGGTACGGCGGTAAGCGACGATGCCAaggttctgataaAGGCGGCCGCCATAGCGGAGGGCGAGAAGGCGCTGGGCGATAAGGAGCTGCTGGAG
	OR694356							TCCACCATTGCAGATGAGTCGTCACCCGAGTGGAACGGTACGGCGGTTAGCGACGATGC-tccgtatctagAAGGCGGCCGCCATAGCGGATGGCGAGAAGGCGCTGGGCGATAAGGAGCTGCTGGAG
ND241	OR694357	An. gambiae Ndoyako male x AgNosCd-1 female	Rep 3	F1	Cardinal/CFP+	female	Drive/NHEJ	TCCACCATTGCAGATGAGTCGTCACCCGAGTGGAACGGTACGGCGGTTAGCGACG---------CGGCCGCCATAGCGGATGGCGAGAAGGCGCTGGGCGATAAGGAGCTGCTGGAG
	OR694358							TCCACCATTGCAGATGAGTCGTCACCCGAGTGGAACGGTACGGCGGTTAGCGACG------AGGCGGCCGCCATAGCGGATGGCGAGAAGGCGCTGGGCGATAAGGAGCTGCTGGAG
ND242	OR694359	An. gambiae Ndoyako male x AgNosCd-1 female	Rep 3	F1	Cardinal/CFP+	female	Drive/NHEJ	TCCACCATTGCAGATGAGTCGTCACCCGAGTGGAACGGTACGGCGGTTAGCGACGATGCC--GGCGGCCGCCATAGCGGATGGCGAGAAGGCGCTGGGCGATAAGGAGCTGCTGGAG
	OR694360							TCCACCATTGCAGATGAGTCGTCACCCGAGTGGAACGGTACGGCGGTTAGCGACGATGCCAAtgaacctggGGCGGCCGCCATAGCGGATGGCGAGAAGGCGCTGGGCGATAAGGAGCTGCTGGAG
ND243	OR694361	An. gambiae Ndoyako male x AgNosCd-1 female	Rep 3	F1	Cardinal/CFP+	female	Drive/NHEJ	TCCACCATTGCAGATGAGTCGTCACCCGAGTGGAACGGT--------------------------------attgcgaCATAGCGGAGGGCGAGAAGGCGCTGGGCGATAAGGAGCTGCTGGAG
	OR694362							TCCACCATTGCAGATGAGTCGTCACCCGAGTGGAACGGTACGGCGGTTAGCGACGATG-------tccGGCCGCCATAGCGGATGGCGAGAAGGCGCTGGGCGATAAGGAGCTGCTGGAG
ND244	OR694363	An. gambiae Ndoyako male x AgNosCd-1 female	Rep 3	F1	Cardinal/CFP+	female	Drive/NHEJ	TCCACCATTGCAGATGAGTCGTCACCCGAATGGAATGGTACGGTGGTAAGCGACGATG------gatgatCGGCCGCCATAGCGGATGGCGAGAAGGCGCTGGGCGATAAGGAGCTGCTGGAG
	OR694364							TCCACCATTGCAGATGAGTCGTCACCCGAGTGGAACGGTACGGCGGTTAGCGACGATGCCAAG-------CCATAGCGGATGGCGAGAAGGCGCTGGGCGATAAGGAGCTGCTGGAG
ND421	OR694420	An. gambiae Ndoyako male x AgNosCd-1 female	Rep1	F1	Black/CFP+	Male	Drive/NHEJ	TCCACCATTGCAGATGAGTCGTCACCCGAATGGAATGGTACGGTGGTAAGCGACGATGCC---------GCCATAGCGGATGGCGAGAAGGCGCTGGGCGATAAGGAGCTGCTGGAG
ND422	OR694421	An. gambiae Ndoyako male x AgNosCd-1 female	Rep1	F1	Black/CFP+	Male	Drive/WT
ND423	OR694422	An. gambiae Ndoyako male x AgNosCd-1 female	Rep1	F1	Black/CFP+	Male	Drive/WT
ND424	OR694423	An. gambiae Ndoyako male x AgNosCd-1 female	Rep1	F1	Black/CFP+	Male	Drive/WT
ND425	OR694424	An. gambiae Ndoyako male x AgNosCd-1 female	Rep1	F1	Black/CFP+	Male	Drive/WT
ND426	OR694425	An. gambiae Ndoyako male x AgNosCd-1 female	Rep1	F1	Black/CFP+	Male	Drive/WT
ND427	OR694426	An. gambiae Ndoyako male x AgNosCd-1 female	Rep1	F1	Black/CFP+	Male	Drive/NHEJ	TCCACCATTGCAGATGAGTCGTCACCCGAGTGGAACGGTACGGCGGTTAGCGACGATGCCAt----GGCCGCCATAGCGGATGGCGAGAAGGCGCTGGGCGATAAGGAGCTGCTGGAG
	OR694427							TCCACCATTGCAGATGAGTCGTCACCCGAGTGGAACGGTACGGCGGTTAGCGACGATGCa-------GCCGCCATAGCGGATGGCGAGAAGGCGCTGGGCGATAAGGAGCTGCTGGAG
ND428	OR694428	An. gambiae Ndoyako male x AgNosCd-1 female	Rep1	F1	Black/CFP+	Male	Drive/WT
ND429	OR694429	An. gambiae Ndoyako male x AgNosCd-1 female	Rep1	F1	Black/CFP+	Male	Drive/WT
ND430	OR694430	An. gambiae Ndoyako male x AgNosCd-1 female	Rep1	F1	Black/CFP+	Male	Drive/WT
ND431	OR694431	An. gambiae Ndoyako male x AgNosCd-1 female	Rep1	F1	Black/CFP+	Female	Drive/WT
ND432	OR694432	An. gambiae Ndoyako male x AgNosCd-1 female	Rep1	F1	Black/CFP+	Female	Drive/WT
ND433	OR694433	An. gambiae Ndoyako male x AgNosCd-1 female	Rep1	F1	Black/CFP+	Female	Drive/WT
ND434	OR694434	An. gambiae Ndoyako male x AgNosCd-1 female	Rep1	F1	Black/CFP+	Female	Drive/WT
ND435	OR694435	An. gambiae Ndoyako male x AgNosCd-1 female	Rep1	F1	Black/CFP+	Female	Drive/WT
ND436	OR694436	An. gambiae Ndoyako male x AgNosCd-1 female	Rep1	F1	Black/CFP+	Female	Drive/WT
ND437	OR694437	An. gambiae Ndoyako male x AgNosCd-1 female	Rep1	F1	Black/CFP+	Female	Drive/WT
ND438	OR694438	An. gambiae Ndoyako male x AgNosCd-1 female	Rep1	F1	Black/CFP+	Female	Drive/WT
ND439	OR694439	An. gambiae Ndoyako male x AgNosCd-1 female	Rep1	F1	Black/CFP+	Female	Drive/WT
ND440	OR694440	An. gambiae Ndoyako male x AgNosCd-1 female	Rep1	F1	Black/CFP+	Female	Drive/WT
ND441	OR694441	An. gambiae Ndoyako male x AgNosCd-1 female	Rep3	F1	Black/CFP+	Male	Drive/WT
ND442	OR694442	An. gambiae Ndoyako male x AgNosCd-1 female	Rep3	F1	Black/CFP+	Male	Drive/NHEJ	TCCACCATTGCAGATGAGTCGTCACCCGAGTGGAACGGTACGGCGGTTAGCGACGATG---------CCGCCATAGCGGATGGCGAGAAGGCGCTGGGCGATAAGGAGCTGCTGGAG
	OR694443							TCCACCATTGCAGATGAGTCGTCACCCGAGTGGAACGGTACGGCGGTTAGCGACGATG------------CCATAGCGGATGGCGAGAAGGCGCTGGGCGATAAGGAGCTGCTGGAG
ND443	OR694444	An. gambiae Ndoyako male x AgNosCd-1 female	Rep3	F1	Black/CFP+	Male	Drive/WT
ND444	OR694445	An. gambiae Ndoyako male x AgNosCd-1 female	Rep3	F1	Black/CFP+	Male	Drive/WT
ND445	OR694446	An. gambiae Ndoyako male x AgNosCd-1 female	Rep3	F1	Black/CFP+	Male	Drive/WT
ND446	OR694447	An. gambiae Ndoyako male x AgNosCd-1 female	Rep3	F1	Black/CFP+	Male	Drive/NHEJ	TCCACCATTGCAGATGAGTCGTCACCCGAGTGGAACGGTACGGCGGTTAGCGACGATGCC---GCGGCCGCCATAGCGGATGGCGAGAAGGCGCTGGGCGATAAGGAGCTGCTGGAG
	OR694448							TCCACCATTGCAGATGAGTCGTCACCCGAGTGGAACGGTAC----------------------GCGGCCGCCATAGCGGATGGCGAGAAGGCGCTGGGCGATAAGGAGCTGCTGGAG
ND447	OR694449	An. gambiae Ndoyako male x AgNosCd-1 female	Rep3	F1	Black/CFP+	Male	Drive/WT
ND448	OR694450	An. gambiae Ndoyako male x AgNosCd-1 female	Rep3	F1	Black/CFP+	Male	Drive/WT/NHEJ	TCCACCATTGCAGATGAGTCGTCACCCGAGTGGAACGGTACGGCGGTAAGCGACGATGCCAAGGCGGCCGCCATAGCGGAGGGCGAGAAGGCGCTGGGCGATAAGGAGCTGCTGGAG
	OR694451							TCCACCATTGCAGATGAGTCGTCACCCGAATGGAATGGTACGGTGGTAAGCGACGATGCCcc--GGCGGCCGCCATAGCGGATGGCGAGAAGGCGCTGGGCGATAAGGAGCTGCTGGAG
ND449	OR694452	An. gambiae Ndoyako male x AgNosCd-1 female	Rep3	F1	Black/CFP+	Male	Drive/WT
ND450	OR694453	An. gambiae Ndoyako male x AgNosCd-1 female	Rep3	F1	Black/CFP+	Male	Drive/WT
ND451	OR694454	An. gambiae Ndoyako male x AgNosCd-1 female	Rep3	F1	Black/CFP+	Female	Drive/WT
ND452	OR694455	An. gambiae Ndoyako male x AgNosCd-1 female	Rep3	F1	Black/CFP+	Female	Drive/NHEJ	TCCACCATTGCAGATGAGTCGTCACCCGAGTGGAACGGTACGGCG----------------AGGCGGCCGCCATAGCGGATGGCGAGAAGGCGCTGGGCGATAAGGAGCTGCTGGAG
	OR694456							TCCACCATTGCAGATGAGTCGTCACCCGAGTGGAACGGTACGGCGGTTAaagtcgat-----------------GCCGCCATAGCGGATGGCGAGAAGGCGCTGGGCGATAAGGAGCTGCTGGAG
ND453	OR694457	An. gambiae Ndoyako male x AgNosCd-1 female	Rep3	F1	Black/CFP+	Female	Drive/WT
ND454	OR694458	An. gambiae Ndoyako male x AgNosCd-1 female	Rep3	F1	Black/CFP+	Female	Drive/WT
ND455	OR694459	An. gambiae Ndoyako male x AgNosCd-1 female	Rep3	F1	Black/CFP+	Female	Drive/NHEJ	TCCACCATTGCAGATGAGTCGTCACCCGAATGGAATGGTACGGTGGTAAGCGACGAT------GCGGCCGCCATAGCGGATGGCGAGAAGGCGCTGGGCGATAAGGAGCTGCTGGAG
ND456	OR694460	An. gambiae Ndoyako male x AgNosCd-1 female	Rep3	F1	Black/CFP+	Female	Drive/NHEJ	TCCACCATTGCAGATGAGTCGTCACCCGAGTGGAACGGTACGGCGGTTAGCG---------AGGCGGCCGCCATAGCGGATGGCGAGAAGGCGCTGGGCGATAAGGAGCTGCTGGAG
ND457	OR694461	An. gambiae Ndoyako male x AgNosCd-1 female	Rep3	F1	Black/CFP+	Female	Drive/WT
ND458	OR694462	An. gambiae Ndoyako male x AgNosCd-1 female	Rep3	F1	Black/CFP+	Female	Drive/WT
ND459	OR694463	An. gambiae Ndoyako male x AgNosCd-1 female	Rep3	F1	Black/CFP+	Female	Drive/WT
ND460	OR694464	An. gambiae Ndoyako male x AgNosCd-1 female	Rep3	F1	Black/CFP+	Female	Drive/NHEJ	TCCACCATTGCAGATGAGTCGTCACCCGAGTGGAACGGTACGGCGGTTAGCGACGATGacgacgccata--------GCCGCCATAGCGGATGGCGAGAAGGCGCTGGGCGATAAGGAGCTGCTGGAG
	OR694465							TCCACCATTGCAGATGAGTCGTCACCCGAGTGGAACGGTACGGCGGTTAGCGACGATGCCAtcgccatAGGCGGCCGCCATAGCGGATGGCGAGAAGGCGCTGGGCGATAAGGAGCTGCTGGAG
ND461	OR694466	AgNosCd-1 male x An. gambiae Ndoyako female	Rep1	F1	Black/CFP+	Male	Drive/WT
ND462	OR694467	AgNosCd-1 male x An. gambiae Ndoyako female	Rep1	F1	Black/CFP+	Male	Drive/WT
ND463	OR694468	AgNosCd-1 male x An. gambiae Ndoyako female	Rep1	F1	Black/CFP+	Male	Drive/WT
ND464	OR694469	AgNosCd-1 male x An. gambiae Ndoyako female	Rep1	F1	Black/CFP+	Male	Drive/WT
ND465	OR694470	AgNosCd-1 male x An. gambiae Ndoyako female	Rep1	F1	Black/CFP+	Male	Drive/WT
ND466	OR694471	AgNosCd-1 male x An. gambiae Ndoyako female	Rep1	F1	Black/CFP+	Male	Drive/WT
ND467	OR694472	AgNosCd-1 male x An. gambiae Ndoyako female	Rep1	F1	Black/CFP+	Male	Drive/WT
ND468	OR694473	AgNosCd-1 male x An. gambiae Ndoyako female	Rep1	F1	Black/CFP+	Male	Drive/WT
ND469	OR694474	AgNosCd-1 male x An. gambiae Ndoyako female	Rep1	F1	Black/CFP+	Male	Drive/WT
ND470	OR694475	AgNosCd-1 male x An. gambiae Ndoyako female	Rep1	F1	Black/CFP+	Male	Drive/WT
ND471	OR694476	AgNosCd-1 male x An. gambiae Ndoyako female	Rep1	F1	Black/CFP+	Female	Drive/WT
ND472	OR694477	AgNosCd-1 male x An. gambiae Ndoyako female	Rep1	F1	Black/CFP+	Female	Drive/WT
ND473	OR694478	AgNosCd-1 male x An. gambiae Ndoyako female	Rep1	F1	Black/CFP+	Female	Drive/WT
ND474	OR694479	AgNosCd-1 male x An. gambiae Ndoyako female	Rep1	F1	Black/CFP+	Female	Drive/WT
ND475	OR694480	AgNosCd-1 male x An. gambiae Ndoyako female	Rep1	F1	Black/CFP+	Female	Drive/WT
ND476	OR694481	AgNosCd-1 male x An. gambiae Ndoyako female	Rep1	F1	Black/CFP+	Female	Drive/WT
ND477	OR694482	AgNosCd-1 male x An. gambiae Ndoyako female	Rep1	F1	Black/CFP+	Female	Drive/WT
ND478	OR694483	AgNosCd-1 male x An. gambiae Ndoyako female	Rep1	F1	Black/CFP+	Female	Drive/WT
ND479	OR694484	AgNosCd-1 male x An. gambiae Ndoyako female	Rep1	F1	Black/CFP+	Female	Drive/WT
ND480	OR694485	AgNosCd-1 male x An. gambiae Ndoyako female	Rep1	F1	Black/CFP+	Female	Drive/WT
ND481	OR694486	AgNosCd-1 male x An. gambiae Ndoyako female	Rep2	F1	Black/CFP+	Male	Drive/WT
ND482	OR694487	AgNosCd-1 male x An. gambiae Ndoyako female	Rep2	F1	Black/CFP+	Male	Drive/WT
ND483	OR694488	AgNosCd-1 male x An. gambiae Ndoyako female	Rep2	F1	Black/CFP+	Male	Drive/WT
ND484	OR694489	AgNosCd-1 male x An. gambiae Ndoyako female	Rep2	F1	Black/CFP+	Male	Drive/WT
ND485	OR694490	AgNosCd-1 male x An. gambiae Ndoyako female	Rep2	F1	Black/CFP+	Male	Drive/WT
ND486	OR694491	AgNosCd-1 male x An. gambiae Ndoyako female	Rep2	F1	Black/CFP+	Male	Drive/WT
ND487	OR694492	AgNosCd-1 male x An. gambiae Ndoyako female	Rep2	F1	Black/CFP+	Male	Drive/WT
ND488	OR694493	AgNosCd-1 male x An. gambiae Ndoyako female	Rep2	F1	Black/CFP+	Male	Drive/WT
ND489	OR694494	AgNosCd-1 male x An. gambiae Ndoyako female	Rep2	F1	Black/CFP+	Male	Drive/WT
ND490	OR694495	AgNosCd-1 male x An. gambiae Ndoyako female	Rep2	F1	Black/CFP+	Male	Drive/WT
ND491	OR694496	AgNosCd-1 male x An. gambiae Ndoyako female	Rep2	F1	Black/CFP+	Female	Drive/WT
ND492	OR694497	AgNosCd-1 male x An. gambiae Ndoyako female	Rep2	F1	Black/CFP+	Female	Drive/WT
ND493	OR694498	AgNosCd-1 male x An. gambiae Ndoyako female	Rep2	F1	Black/CFP+	Female	Drive/WT
ND494	OR694499	AgNosCd-1 male x An. gambiae Ndoyako female	Rep2	F1	Black/CFP+	Female	Drive/WT
ND495	OR694500	AgNosCd-1 male x An. gambiae Ndoyako female	Rep2	F1	Black/CFP+	Female	Drive/WT
ND496	OR694501	AgNosCd-1 male x An. gambiae Ndoyako female	Rep2	F1	Black/CFP+	Female	Drive/WT
ND497	OR694502	AgNosCd-1 male x An. gambiae Ndoyako female	Rep2	F1	Black/CFP+	Female	Drive/WT
ND498	OR694503	AgNosCd-1 male x An. gambiae Ndoyako female	Rep2	F1	Black/CFP+	Female	Drive/WT
ND499	OR694504	AgNosCd-1 male x An. gambiae Ndoyako female	Rep2	F1	Black/CFP+	Female	Drive/WT
ND500	OR694505	AgNosCd-1 male x An. gambiae Ndoyako female	Rep2	F1	Black/CFP+	Female	Drive/WT
ND501	OR694506	AgNosCd-1 male x An. gambiae Ndoyako female	Rep3	F1	Black/CFP+	Male	Drive/WT
ND502	OR694507	AgNosCd-1 male x An. gambiae Ndoyako female	Rep3	F1	Black/CFP+	Male	Drive/WT
ND503	OR694508	AgNosCd-1 male x An. gambiae Ndoyako female	Rep3	F1	Black/CFP+	Male	Drive/WT
ND504	OR694509	AgNosCd-1 male x An. gambiae Ndoyako female	Rep3	F1	Black/CFP+	Male	Drive/WT
ND505	OR694510	AgNosCd-1 male x An. gambiae Ndoyako female	Rep3	F1	Black/CFP+	Male	Drive/WT
ND506	OR694511	AgNosCd-1 male x An. gambiae Ndoyako female	Rep3	F1	Black/CFP+	Male	Drive/WT
ND507	OR694512	AgNosCd-1 male x An. gambiae Ndoyako female	Rep3	F1	Black/CFP+	Male	Drive/WT
ND508	OR694513	AgNosCd-1 male x An. gambiae Ndoyako female	Rep3	F1	Black/CFP+	Male	Drive/WT
ND509	OR694514	AgNosCd-1 male x An. gambiae Ndoyako female	Rep3	F1	Black/CFP+	Male	Drive/WT
ND510	OR694515	AgNosCd-1 male x An. gambiae Ndoyako female	Rep3	F1	Black/CFP+	Male	Drive/WT
ND511	OR694516	AgNosCd-1 male x An. gambiae Ndoyako female	Rep3	F1	Black/CFP+	Female	Drive/WT
ND512	OR694517	AgNosCd-1 male x An. gambiae Ndoyako female	Rep3	F1	Black/CFP+	Female	Drive/WT
ND513	OR694518	AgNosCd-1 male x An. gambiae Ndoyako female	Rep3	F1	Black/CFP+	Female	Drive/WT
ND514	OR694519	AgNosCd-1 male x An. gambiae Ndoyako female	Rep3	F1	Black/CFP+	Female	Drive/WT
ND515	OR694520	AgNosCd-1 male x An. gambiae Ndoyako female	Rep3	F1	Black/CFP+	Female	Drive/WT
ND516	OR694521	AgNosCd-1 male x An. gambiae Ndoyako female	Rep3	F1	Black/CFP+	Female	Drive/WT
ND517	OR694522	AgNosCd-1 male x An. gambiae Ndoyako female	Rep3	F1	Black/CFP+	Female	Drive/WT
ND518	OR694523	AgNosCd-1 male x An. gambiae Ndoyako female	Rep3	F1	Black/CFP+	Female	Drive/WT
ND519	OR694524	AgNosCd-1 male x An. gambiae Ndoyako female	Rep3	F1	Black/CFP+	Female	Drive/WT
ND520	OR694525	AgNosCd-1 male x An. gambiae Ndoyako female	Rep3	F1	Black/CFP+	Female	Drive/WT
F2
ND199	OR694328	AgNosCd-1 male/An. gambiae Ndoyako female hybrid intercross	Rep 1	F2	Black/CFP+	Male	Drive/WT
ND200	OR694329	AgNosCd-1 male/An. gambiae Ndoyako female hybrid intercross	Rep 1	F2	Black/CFP+	Male	Drive/WT
ND201	OR694330	AgNosCd-1 male/An. gambiae Ndoyako female hybrid intercross	Rep 1	F2	Black/CFP+	Male	Drive/WT
ND202	OR694331	AgNosCd-1 male/An. gambiae Ndoyako female hybrid intercross	Rep 1	F2	Black/CFP+	Male	Drive/WT
ND203	OR694332	AgNosCd-1 male/An. gambiae Ndoyako female hybrid intercross	Rep 1	F2	Black/CFP+	Female	Drive/WT
ND204	OR694333	AgNosCd-1 male/An. gambiae Ndoyako female hybrid intercross	Rep 1	F2	Black/CFP+	Female	Drive/WT
ND205	OR694334	AgNosCd-1 male/An. gambiae Ndoyako female hybrid intercross	Rep 1	F2	Black/CFP+	Female	Drive/WT
ND206	OR694335	AgNosCd-1 male/An. gambiae Ndoyako female hybrid intercross	Rep 1	F2	Black/CFP+	Female	Drive/WT
ND257	OR694393	AgNosCd-1 male/An. gambiae Ndoyako female hybrid intercross	Rep 2	F2	Black/CFP+	Female	Drive/WT
ND258	OR694394	AgNosCd-1 male/An. gambiae Ndoyako female hybrid intercross	Rep 2	F2	Black/CFP+	Female	Drive/WT
ND259	OR694395	AgNosCd-1 male/An. gambiae Ndoyako female hybrid intercross	Rep 2	F2	Black/CFP+	Male	Drive/WT
ND260	OR694396	AgNosCd-1 male/An. gambiae Ndoyako female hybrid intercross	Rep 2	F2	Black/CFP+	Male	Drive/WT
ND261	OR694397	AgNosCd-1 male/An. gambiae Ndoyako female hybrid intercross	Rep 2	F2	Black/CFP+	Male	Drive/WT
ND225	OR694340	AgNosCd-1 male/An. gambiae Ndoyako female hybrid intercross	Rep 3	F2	Black/CFP+	Male	Drive/WT
ND226	OR694341	AgNosCd-1 male/An. gambiae Ndoyako female hybrid intercross	Rep 3	F2	Black/CFP+	Male	Drive/WT
ND227	OR694342	AgNosCd-1 male/An. gambiae Ndoyako female hybrid intercross	Rep 3	F2	Black/CFP+	Male	Drive/WT
ND228	OR694343	AgNosCd-1 male/An. gambiae Ndoyako female hybrid intercross	Rep 3	F2	Black/CFP+	Male	Drive/WT
ND229	OR694344	AgNosCd-1 male/An. gambiae Ndoyako female hybrid intercross	Rep 3	F2	Black/CFP+	Male	Drive/WT
ND230	OR694345	AgNosCd-1 male/An. gambiae Ndoyako female hybrid intercross	Rep 3	F2	Black/CFP+	Male	Drive/WT
ND231	OR694346	AgNosCd-1 male/An. gambiae Ndoyako female hybrid intercross	Rep 3	F2	Black/CFP+	Female	Drive/WT
ND232	OR694347	AgNosCd-1 male/An. gambiae Ndoyako female hybrid intercross	Rep 3	F2	Black/CFP+	Female	Drive/WT
ND233	OR694348	AgNosCd-1 male/An. gambiae Ndoyako female hybrid intercross	Rep 3	F2	Black/CFP+	Female	Drive/WT
ND234	OR694349	AgNosCd-1 male/An. gambiae Ndoyako female hybrid intercross	Rep 3	F2	Black/CFP+	Female	Drive/WT
ND235	OR694350	AgNosCd-1 male/An. gambiae Ndoyako female hybrid intercross	Rep 3	F2	Black/CFP+	Female	Drive/WT
ND236	OR694351	AgNosCd-1 male/An. gambiae Ndoyako female hybrid intercross	Rep 3	F2	Black/CFP+	Female	Drive/WT
ND207	OR694336	An. gambiae Ndoyako male/AgNosCd-1 female hybrid intercross	Rep 1	F2	Black/CFP+	Male	Drive/NHEJ	TCCACCATTGCAGATGAGTCGTCACCCGAGTGGAACGGTACGGCGGTTAGCGACGAT-----acgacGGCGGCCGCCATAGCGGATGGCGAGAAGGCGCTGGGCGATAAGGAGCTGCTGGAG
ND208	OR694337	An. gambiae Ndoyako male/AgNosCd-1 female hybrid intercross	Rep 1	F2	Black/CFP+	Male	Drive/NHEJ	TCCACCATTGCAGATGAGTCGTCACCCGAGTGGAACGGTACGGCGGTTAGCGACGA------GGCGGCCGCCATAGCGGATGGCGAGAAGGCGCTGGGCGATAAGGAGCTGCTGGAG
ND209	OR694338	An. gambiae Ndoyako male/AgNosCd-1 female hybrid intercross	Rep 1	F2	Black/CFP+	Female	Drive/WT
ND210	OR694339	An. gambiae Ndoyako male/AgNosCd-1 female hybrid intercross	Rep 1	F2	Black/CFP+	Female	Drive/NHEJ	TCCACCATTGCAGATGAGTCGTCACCCGAATGGAATGGTACGGTGGTAAGCGACGATGCCcgGGCGGCCGCCATAGCGGATGGCGAGAAGGCGCTGGGCGATAAGGAGCTGCTGGAG
ND262	OR694398	An. gambiae Ndoyako male/AgNosCd-1 female hybrid intercross	Rep 2	F2	Black/CFP+	Male	Drive/NHEJ	TCCACCATTGCAGATGAGTCGTCACCCGAGTGGAACGGTACGGCGGTTAGCGACGATGCCatcgctAAGGCGGCCGCCATAGCGGATGGCGAGAAGGCGCTGGGCGATAAGGAGCTGCTGGAG
ND263	OR694399	An. gambiae Ndoyako male/AgNosCd-1 female hybrid intercross	Rep 2	F2	Black/CFP+	Male	Drive/NHEJ	TCCACCATTGCAGATGAGTCGTCACCCGAGTGGAACGGTACGGCGGTAAGCGACGAT------GCGGCCGCCATAGCGGAGGGCGAGAAGGCGCTGGGCGATAAGGAGCTGCTGGAG
ND264	OR694400	An. gambiae Ndoyako male/AgNosCd-1 female hybrid intercross	Rep 2	F2	Black/CFP+	Female	Drive/NHEJ	TCCACCATTGCAGATGAGTCGTCACCCGAGTGGAACGGTACGGCGGTAAGCGACGATGC---gagcggaggGGCGGCCGCCATAGCGGAGGGCGAGAAGGCGCTGGGCGATAAGGAGCTGCTGGAG
ND265	OR694401	An. gambiae Ndoyako male/AgNosCd-1 female hybrid intercross	Rep 2	F2	Black/CFP+	Female	Drive/NHEJ	TCCACCATTGCAGATGAGTCGTCACCCGAGTGGAACGGTACGGCGGTAAGCGACGAT------GCGGCCGCCATAGCGGAGGGCGAGAAGGCGCTGGGCGATAAGGAGCTGCTGGAG
ND266	OR694402	An. gambiae Ndoyako male/AgNosCd-1 female hybrid intercross	Rep 2	F2	Black/CFP+	Female	Drive/NHEJ	TCCACCATTGCAGATGAGTCGTCACCCGAGTGGAACGGTACGGCGGTTAGCGACGAT------GCGGCCGCCATAGCGGATGGCGAGAAGGCGCTGGGCGATAAGGAGCTGCTGGAG
ND251	OR694387	An. gambiae Ndoyako male/AgNosCd-1 female hybrid intercross	Rep 3	F2	Black/CFP+	Male	Drive/NHEJ	TCCACCATTGCAGATGAGTCGTCACCCGAGTGGAACGGTACGGCGGTTAGCGACGAT---------GCCGCCATAGCGGATGGCGAGAAGGCGCTGGGCGATAAGGAGCTGCTGGAG
ND252	OR694388	An. gambiae Ndoyako male/AgNosCd-1 female hybrid intercross	Rep 3	F2	Black/CFP+	Female	Drive/NHEJ	TCCACCATTGCAGATGAGTCGTCACCCGAGTGGAACGGTACGGCGGTAAGCGACG------AGGCGGCCGCCATAGCGGAGGGCGAGAAGGCGCTGGGCGATAAGGAGCTGCTGGAG
ND253	OR694389	An. gambiae Ndoyako male/AgNosCd-1 female hybrid intercross	Rep 3	F2	Black/CFP+	Female	Drive/WT
ND254	OR694390	An. gambiae Ndoyako male/AgNosCd-1 female hybrid intercross	Rep 3	F2	Black/CFP+	Female	Drive/NHEJ	TCCACCATTGCAGATGAGTCGTCACCCGAGTGGAACGGTACGGCGGTAAGCGACG------AGGCGGCCGCCATAGCGGAGGGCGAGAAGGCGCTGGGCGATAAGGAGCTGCTGGAG
ND255	OR694391	An. gambiae Ndoyako male/AgNosCd-1 female hybrid intercross	Rep 3	F2	Black/CFP+	Female	Drive/WT
ND256	OR694392	An. gambiae Ndoyako male/AgNosCd-1 female hybrid intercross	Rep 3	F2	Black/CFP+	Female	Drive/WT
ND141	OR694244	An. gambiae Ndoyako male/AgNosCd-1 female hybrid intercross	Rep 1	F2	Black/CFP-	Male	NHEJ/NHEJ	TCCACCATTGCAGATGAGTCGTCACCCGAATGGAATGGTACGGTGGTAAGCGACGATGC------GGCCGCCATAGCGGATGGCGAGAAGGCGCTGGGCGATAAGGAGCTGCTGGAG
	OR694245							TCCACCATTGCAGATGAGTCGTCACCCGAATGGAATGGTACGGTGGTAAGCGACGATG-------ggacgcgatGGCCGCCATAGCGGATGGCGAGAAGGCGCTGGGCGATAAGGAGCTGCTGGAG
ND142	OR694246	An. gambiae Ndoyako male/AgNosCd-1 female hybrid intercross	Rep 1	F2	Black/CFP-	Male	WT/NHEJ	TCCACCATTGCAGATGAGTCGTCACCCGAATGGAATGGTACGGTGGTAAGCGACGATG-------ggacgcgatGGCCGCCATAGCGGATGGCGAGAAGGCGCTGGGCGATAAGGAGCTGCTGGAG
ND143	OR694247	An. gambiae Ndoyako male/AgNosCd-1 female hybrid intercross	Rep 1	F2	Black/CFP-	Male	WT/NHEJ	TCCACCATTGCAGATGAGTCGTCACCCGAATGGAATGGTACGGTGGTAAGCGACGATG-------ggacgcgatGGCCGCCATAGCGGATGGCGAGAAGGCGCTGGGCGATAAGGAGCTGCTGGAG
ND144	OR694248	An. gambiae Ndoyako male/AgNosCd-1 female hybrid intercross	Rep 1	F2	Black/CFP-	Male	NHEJ/NHEJ	TCCACCATTGCAGATGAGTCGTCACCCGAATGGAATGGTACGGTGGTAAGCGACGATGC------GGCCGCCATAGCGGATGGCGAGAAGGCGCTGGGCGATAAGGAGCTGCTGGAG
	OR694249							TCCACCATTGCAGATGAGTCGTCACCCGAATGGAATGGTACGGTGGTAAGCGACGATG-------ggacgcgatGGCCGCCATAGCGGATGGCGAGAAGGCGCTGGGCGATAAGGAGCTGCTGGAG
ND145	OR694250	An. gambiae Ndoyako male/AgNosCd-1 female hybrid intercross	Rep 1	F2	Black/CFP-	Male	WT/NHEJ	TCCACCATTGCAGATGAGTCGTCACCCGAGTGGAACGGTACGGCGGTTAGCGA-----------CGGCCGCCATAGCGGATGGCGAGAAGGCGCTGGGCGATAAGGAGCTGCTGGAG
ND146	OR694251	An. gambiae Ndoyako male/AgNosCd-1 female hybrid intercross	Rep 1	F2	Black/CFP-	Female	NHEJ/NHEJ	TCCACCATTGCAGATGAGTCGTCACCCGAATGGAATGGTACGGTGGTAAGCGACGATGC------GGCCGCCATAGCGGATGGCGAGAAGGCGCTGGGCGATAAGGAGCTGCTGGAG
	OR694252							TCCACCATTGCAGATGAGTCGTCACCCGAATGGAATGGTACGGTGGTAAGCGACGATG-------ggacgcgatGGCCGCCATAGCGGATGGCGAGAAGGCGCTGGGCGATAAGGAGCTGCTGGAG
ND147	OR694253	An. gambiae Ndoyako male/AgNosCd-1 female hybrid intercross	Rep 1	F2	Black/CFP-	Female	WT/NHEJ	TCCACCATTGCAGATGAGTCGTCACCCGAGTGGAACGGTACGGCGGTTAGCGA-----------CGGCCGCCATAGCGGATGGCGAGAAGGCGCTGGGCGATAAGGAGCTGCTGGAG
ND148	OR694254	An. gambiae Ndoyako male/AgNosCd-1 female hybrid intercross	Rep 1	F2	Black/CFP-	Female	NHEJ/NHEJ	TCCACCATTGCAGATGAGTCGTCACCCGAATGGAATGGTACGGTGGTAAGCGACGATGC------GGCCGCCATAGCGGATGGCGAGAAGGCGCTGGGCGATAAGGAGCTGCTGGAG
	OR694255							TCCACCATTGCAGATGAGTCGTCACCCGAATGGAATGGTACGGTGGTAAGCGACGATG-------ggacgcgatGGCCGCCATAGCGGATGGCGAGAAGGCGCTGGGCGATAAGGAGCTGCTGGAG
ND149	OR694256	An. gambiae Ndoyako male/AgNosCd-1 female hybrid intercross	Rep 1	F2	Black/CFP-	Female	NHEJ/NHEJ	TCCACCATTGCAGATGAGTCGTCACCCGAGTGGAACGGTACGGCGGTTAGCGACGA------GGCGGCCGCCATAGCGGATGGCGAGAAGGCGCTGGGCGATAAGGAGCTGCTGGAG
	OR694257							TCCACCATTGCAGATGAGTCGTCACCCGAGTGGAACGGTACGGCGGTTAGCGA-----------CGGCCGCCATAGCGGATGGCGAGAAGGCGCTGGGCGATAAGGAGCTGCTGGAG
ND150	OR694258	An. gambiae Ndoyako male/AgNosCd-1 female hybrid intercross	Rep 1	F2	Black/CFP-	Female	NHEJ/NHEJ	TCCACCATTGCAGATGAGTCGTCACCCGAGTGGAACGGTACGGCGGTTAGCGACGA------GGCGGCCGCCATAGCGGATGGCGAGAAGGCGCTGGGCGATAAGGAGCTGCTGGAG
	OR694259							TCCACCATTGCAGATGAGTCGTCACCCGAGTGGAACGGTACGGCGGTTAGCGA-----------CGGCCGCCATAGCGGATGGCGAGAAGGCGCTGGGCGATAAGGAGCTGCTGGAG
ND267	OR694365	An. gambiae Ndoyako male/AgNosCd-1 female hybrid intercross	Rep 2	F2	Black/CFP-	Female	NHEJ/NHEJ	TCCACCATTGCAGATGAGTCGTCACCCGAGTGGAACGGTACGGCGGTTAGCGACGA-----gtggaacgggAGGCGGCCGCCATAGCGGATGGCGAGAAGGCGCTGGGCGATAAGGAGCTGCTGGAG
	OR694366							TCCACCATTGCAGATGAGTCGTCACCCGAGTGGAACGGTACGGCGGTAAGCGACGAT------GCGGCCGCCATAGCGGAGGGCGAGAAGGCGCTGGGCGATAAGGAGCTGCTGGAG
ND268	OR694367	An. gambiae Ndoyako male/AgNosCd-1 female hybrid intercross	Rep 2	F2	Black/CFP-	Female	NHEJ/NHEJ	TCCACCATTGCAGATGAGTCGTCACCCGAGTGGAACGGTACGGCGGTTAGCGACGA-----gtggaacgggAGGCGGCCGCCATAGCGGATGGCGAGAAGGCGCTGGGCGATAAGGAGCTGCTGGAG
	OR694368							TCCACCATTGCAGATGAGTCGTCACCCGAGTGGAACGGTACGGCGGTAAGCGACGAT------GCGGCCGCCATAGCGGAGGGCGAGAAGGCGCTGGGCGATAAGGAGCTGCTGGAG
ND269	OR694369	An. gambiae Ndoyako male/AgNosCd-1 female hybrid intercross	Rep 2	F2	Black/CFP-	Female	NHEJ/NHEJ	TCCACCATTGCAGATGAGTCGTCACCCGAGTGGAACGGTACGGCGGTTAGCGACGA-----gtggaacgggAGGCGGCCGCCATAGCGGATGGCGAGAAGGCGCTGGGCGATAAGGAGCTGCTGGAG
	OR694370							TCCACCATTGCAGATGAGTCGTCACCCGAGTGGAACGGTACGGCGGTAAGCGACGAT------GCGGCCGCCATAGCGGAGGGCGAGAAGGCGCTGGGCGATAAGGAGCTGCTGGAG
ND270	OR694371	An. gambiae Ndoyako male/AgNosCd-1 female hybrid intercross	Rep 2	F2	Black/CFP-	Male	NHEJ/NHEJ	TCCACCATTGCAGATGAGTCGTCACCCGAGTGGAACGGTACGG-----------------------------ATAGCGGATGGCGAGAAGGCGCTGGGCGATAAGGAGCTGCTGGAG
	OR694372							TCCACCATTGCAGATGAGTCGTCACCCGAGTGGAACGGTACGGCGGTTAGCGACGAT------GCGGCCGCCATAGCGGATGGCGAGAAGGCGCTGGGCGATAAGGAGCTGCTGGAG
ND271	OR694373	An. gambiae Ndoyako male/AgNosCd-1 female hybrid intercross	Rep 2	F2	Black/CFP-	Male	NHEJ/NHEJ	TCCACCATTGCAGATGAGTCGTCACCCGAGTGGAACGGTACGGCGGTTAGCGACGA-----gtggaacgggAGGCGGCCGCCATAGCGGATGGCGAGAAGGCGCTGGGCGATAAGGAGCTGCTGGAG
	OR694374							TCCACCATTGCAGATGAGTCGTCACCCGAGTGGAACGGTACGGCGGTAAGCGACGAT------GCGGCCGCCATAGCGGAGGGCGAGAAGGCGCTGGGCGATAAGGAGCTGCTGGAG
ND245	OR694375	An. gambiae Ndoyako male/AgNosCd-1 female hybrid intercross	Rep 3	F2	Black/CFP-	Male	WT/NHEJ	TCCACCATTGCAGATGAGTCGTCACCCGAGTGGAACGGTACGGCGGTTAGCGACGAT-----------cgtCGCCATAGCGGATGGCGAGAAGGCGCTGGGCGATAAGGAGCTGCTGGAG
	OR694376							TCCACCATTGCAGATGAGTCGTCACCCGAGTGGAACGGTACGGCGGTAAGCGACGATGCCAAGGCGGCCGCCATAGCGGAGGGCGAGAAGGCGCTGGGCGATAAGGAGCTGCTGGAG
ND246	OR694377	An. gambiae Ndoyako male/AgNosCd-1 female hybrid intercross	Rep 3	F2	Black/CFP-	Male	NHEJ/NHEJ	TCCACCATTGCAGATGAGTCGTCACCCGAGTGGAACGGTACGGCGGTTAGCGACGAT-----GGCGGCCGCCATAGCGGATGGCGAGAAGGCGCTGGGCGATAAGGAGCTGCTGGAG
	OR694378							TCCACCATTGCAGATGAGTCGTCACCCGAGTGGAACGGTACGGCGGTAAGCGACG------AGGCGGCCGCCATAGCGGAGGGCGAGAAGGCGCTGGGCGATAAGGAGCTGCTGGAG
ND247	OR694379	An. gambiae Ndoyako male/AgNosCd-1 female hybrid intercross	Rep 3	F2	Black/CFP-	Male	WT/NHEJ	TCCACCATTGCAGATGAGTCGTCACCCGAGTGGAACGGTACGGCGGTTAGCGACGAT-----------cgtCGCCATAGCGGATGGCGAGAAGGCGCTGGGCGATAAGGAGCTGCTGGAG
	OR694380							TCCACCATTGCAGATGAGTCGTCACCCGAGTGGAACGGTACGGCGGTAAGCGACGATGCCAAGGCGGCCGCCATAGCGGAGGGCGAGAAGGCGCTGGGCGATAAGGAGCTGCTGGAG
ND248	OR694381	An. gambiae Ndoyako male/AgNosCd-1 female hybrid intercross	Rep 3	F2	Black/CFP-	Female	NHEJ/NHEJ	TCCACCATTGCAGATGAGTCGTCACCCGAATGGAATGGTACGGTGGTAAGCGACGATG---AGGCGGCCGCCATAGCGGATGGCGAGAAGGCGCTGGGCGATAAGGAGCTGCTGGAG
	OR694382							TCCACCATTGCAGATGAGTCGTCACCCGAATGGAATGGTACGGTGGTAAGCGACGAT------GCGGCCGCCATAGCGGATGGCGAGAAGGCGCTGGGCGATAAGGAGCTGCTGGAG
ND249	OR694383	An. gambiae Ndoyako male/AgNosCd-1 female hybrid intercross	Rep 3	F2	Black/CFP-	Female	NHEJ/NHEJ	TCCACCATTGCAGATGAGTCGTCACCCGAGTGGAACGGTACGGCGGTTAGCGACGAT-----GGCGGCCGCCATAGCGGATGGCGAGAAGGCGCTGGGCGATAAGGAGCTGCTGGAG
	OR694384							TCCACCATTGCAGATGAGTCGTCACCCGAGTGGAACGGTACGGCGGTAAGCGACG------AGGCGGCCGCCATAGCGGAGGGCGAGAAGGCGCTGGGCGATAAGGAGCTGCTGGAG
ND250	OR694385	An. gambiae Ndoyako male/AgNosCd-1 female hybrid intercross	Rep 3	F2	Black/CFP-	Female	WT/NHEJ	TCCACCATTGCAGATGAGTCGTCACCCGAGTGGAACGGTACGGCGGTTAGCGACGAT-----------cgtCGCCATAGCGGATGGCGAGAAGGCGCTGGGCGATAAGGAGCTGCTGGAG
	OR694386							TCCACCATTGCAGATGAGTCGTCACCCGAGTGGAACGGTACGGCGGTAAGCGACGATGCCAAGGCGGCCGCCATAGCGGAGGGCGAGAAGGCGCTGGGCGATAAGGAGCTGCTGGAG
ND132	OR694226	An. gambiae Ndoyako male/AgNosCd-1 female hybrid intercross	Rep 1	F2	Cardinal/CFP-	Male	NHEJ/NHEJ	TCCACCATTGCAGATGAGTCGTCACCCGAGTGGAACGGTACGGCGGTTAGCGACGATGCCAtagcgcatAGGCGGCCGCCATAGCGGATGGCGAGAAGGCGCTGGGCGATAAGGAGCTGCTGGAG
	OR694227							TCCACCATTGCAGATGAGTCGTCACCCGAGTGGAACGGTACGGCGGTTAGCGACGATGCC-gagcgacgAGGCGGCCGCCATAGCGGATGGCGAGAAGGCGCTGGGCGATAAGGAGCTGCTGGAG
ND133	OR694228	An. gambiae Ndoyako male/AgNosCd-1 female hybrid intercross	Rep 1	F2	Cardinal/CFP-	Male	NHEJ/NHEJ	TCCACCATTGCAGATGAGTCGTCACCCGAGTGGAACGGTACGGCGGTTAGCGACGATGCCAtagcgcatAGGCGGCCGCCATAGCGGATGGCGAGAAGGCGCTGGGCGATAAGGAGCTGCTGGAG
	OR694229							TCCACCATTGCAGATGAGTCGTCACCCGAGTGGAACGGTACGGCGGTTAGCGACGATGCC-gagcgacgAGGCGGCCGCCATAGCGGATGGCGAGAAGGCGCTGGGCGATAAGGAGCTGCTGGAG
ND134	OR694230	An. gambiae Ndoyako male/AgNosCd-1 female hybrid intercross	Rep 1	F2	Cardinal/CFP-	Male	NHEJ/NHEJ	TCCACCATTGCAGATGAGTCGTCACCCGAGTGGAACGGTACGGCGGTTAGCGACGATGCCAtagcgcatAGGCGGCCGCCATAGCGGATGGCGAGAAGGCGCTGGGCGATAAGGAGCTGCTGGAG
	OR694231							TCCACCATTGCAGATGAGTCGTCACCCGAGTGGAACGGTACGGCGGTTAGCGACGATGCC-gagcgacgAGGCGGCCGCCATAGCGGATGGCGAGAAGGCGCTGGGCGATAAGGAGCTGCTGGAG
ND135	OR694232	An. gambiae Ndoyako male/AgNosCd-1 female hybrid intercross	Rep 1	F2	Cardinal/CFP-	Male	NHEJ/NHEJ	TCCACCATTGCAGATGAGTCGTCACCCGAGTGGAACGGTACGGCGGTTAGCGACGATGCCAtagcgcatAGGCGGCCGCCATAGCGGATGGCGAGAAGGCGCTGGGCGATAAGGAGCTGCTGGAG
	OR694233							TCCACCATTGCAGATGAGTCGTCACCCGAGTGGAACGGTACGGCGGTTAGCGACGATGCC-gagcgacgAGGCGGCCGCCATAGCGGATGGCGAGAAGGCGCTGGGCGATAAGGAGCTGCTGGAG
ND136	OR694234	An. gambiae Ndoyako male/AgNosCd-1 female hybrid intercross	Rep 1	F2	Cardinal/CFP-	Male	NHEJ/NHEJ	TCCACCATTGCAGATGAGTCGTCACCCGAGTGGAACGGTACGGCGGTTAGCGACGATGCCAtagcgcatAGGCGGCCGCCATAGCGGATGGCGAGAAGGCGCTGGGCGATAAGGAGCTGCTGGAG
	OR694235							TCCACCATTGCAGATGAGTCGTCACCCGAGTGGAACGGTACGGCGGTTAGCGACGATGCC-gagcgacgAGGCGGCCGCCATAGCGGATGGCGAGAAGGCGCTGGGCGATAAGGAGCTGCTGGAG
ND137	OR694236	An. gambiae Ndoyako male/AgNosCd-1 female hybrid intercross	Rep 1	F2	Cardinal/CFP-	Female	NHEJ/NHEJ	TCCACCATTGCAGATGAGTCGTCACCCGAGTGGAACGGTACGGCGGTTAGCGACGATGCCAtagcgcatAGGCGGCCGCCATAGCGGATGGCGAGAAGGCGCTGGGCGATAAGGAGCTGCTGGAG
	OR694237							TCCACCATTGCAGATGAGTCGTCACCCGAGTGGAACGGTACGGCGGTTAGCGACGATGCC-gagcgacgAGGCGGCCGCCATAGCGGATGGCGAGAAGGCGCTGGGCGATAAGGAGCTGCTGGAG
ND138	OR694238	An. gambiae Ndoyako male/AgNosCd-1 female hybrid intercross	Rep 1	F2	Cardinal/CFP-	Female	NHEJ/NHEJ	TCCACCATTGCAGATGAGTCGTCACCCGAGTGGAACGGTACGGCGGTTAGCGACGATGCCAtagcgcatAGGCGGCCGCCATAGCGGATGGCGAGAAGGCGCTGGGCGATAAGGAGCTGCTGGAG
	OR694239							TCCACCATTGCAGATGAGTCGTCACCCGAATGGAATGGTACGGTGGTAAGCGACGATGCC-gagcgacgAGGCGGCCGCCATAGCGGATGGCGAGAAGGCGCTGGGCGATAAGGAGCTGCTGGAG
ND139	OR694240	An. gambiae Ndoyako male/AgNosCd-1 female hybrid intercross	Rep 1	F2	Cardinal/CFP-	Female	NHEJ/NHEJ	TCCACCATTGCAGATGAGTCGTCACCCGAGTGGAACGGTACGGCGGTTAGCGACGATGCCAtagcgcatAGGCGGCCGCCATAGCGGATGGCGAGAAGGCGCTGGGCGATAAGGAGCTGCTGGAG
	OR694241							TCCACCATTGCAGATGAGTCGTCACCCGAATGGAATGGTACGGTGGTAAGCGACGATGCC-gagcgacgAGGCGGCCGCCATAGCGGATGGCGAGAAGGCGCTGGGCGATAAGGAGCTGCTGGAG
ND140	OR694242	An. gambiae Ndoyako male/AgNosCd-1 female hybrid intercross	Rep 1	F2	Cardinal/CFP-	Female	NHEJ/NHEJ	TCCACCATTGCAGATGAGTCGTCACCCGAGTGGAACGGTACGGCGGTTAGCGACGATGCCAtagcgcatAGGCGGCCGCCATAGCGGATGGCGAGAAGGCGCTGGGCGATAAGGAGCTGCTGGAG
	OR694243							TCCACCATTGCAGATGAGTCGTCACCCGAATGGAATGGTACGGTGGTAAGCGACGATGCC-gagcgacgAGGCGGCCGCCATAGCGGATGGCGAGAAGGCGCTGGGCGATAAGGAGCTGCTGGAG
ND272	OR694403	An. gambiae Ndoyako male/AgNosCd-1 female hybrid intercross	Rep 2	F2	Cardinal/CFP-	Female	NHEJ/NHEJ	TCCACCATTGCAGATGAGTCGTCACCCGAGTGGAACGGTACGGCGGTTAGCGACGA-----gtggaacgggAGGCGGCCGCCATAGCGGATGGCGAGAAGGCGCTGGGCGATAAGGAGCTGCTGGAG
ND273	OR694404	An. gambiae Ndoyako male/AgNosCd-1 female hybrid intercross	Rep 2	F2	Cardinal/CFP-	Male	NHEJ/NHEJ	TCCACCATTGCAGATGAGTCGTCACCCGAGTGGAACGGTACGGCGGTTAGCGACGA-----gtggaacgggAGGCGGCCGCCATAGCGGATGGCGAGAAGGCGCTGGGCGATAAGGAGCTGCTGGAG
ND301		AgNosCd-1 male/An. gambiae Ndoyako female hybrid intercross	Rep1	F2	Cardinal/CFP+	Male	Drive/Drive
ND302		AgNosCd-1 male/An. gambiae Ndoyako female hybrid intercross	Rep1	F2	Cardinal/CFP+	Male	Drive/Drive
ND303		AgNosCd-1 male/An. gambiae Ndoyako female hybrid intercross	Rep1	F2	Cardinal/CFP+	Male	Drive/Drive
ND304		AgNosCd-1 male/An. gambiae Ndoyako female hybrid intercross	Rep1	F2	Cardinal/CFP+	Male	Drive/Drive
ND305		AgNosCd-1 male/An. gambiae Ndoyako female hybrid intercross	Rep1	F2	Cardinal/CFP+	Male	Drive/Drive
ND306		AgNosCd-1 male/An. gambiae Ndoyako female hybrid intercross	Rep1	F2	Cardinal/CFP+	Male	Drive/Drive
ND307		AgNosCd-1 male/An. gambiae Ndoyako female hybrid intercross	Rep1	F2	Cardinal/CFP+	Male	Drive/Drive
ND308		AgNosCd-1 male/An. gambiae Ndoyako female hybrid intercross	Rep1	F2	Cardinal/CFP+	Male	Drive/Drive
ND309		AgNosCd-1 male/An. gambiae Ndoyako female hybrid intercross	Rep1	F2	Cardinal/CFP+	Male	Drive/Drive
ND310		AgNosCd-1 male/An. gambiae Ndoyako female hybrid intercross	Rep1	F2	Cardinal/CFP+	Male	Drive/Drive
ND311		AgNosCd-1 male/An. gambiae Ndoyako female hybrid intercross	Rep1	F2	Cardinal/CFP+	Female	Drive/Drive
ND312		AgNosCd-1 male/An. gambiae Ndoyako female hybrid intercross	Rep1	F2	Cardinal/CFP+	Female	Drive/Drive
ND313		AgNosCd-1 male/An. gambiae Ndoyako female hybrid intercross	Rep1	F2	Cardinal/CFP+	Female	Drive/Drive
ND314		AgNosCd-1 male/An. gambiae Ndoyako female hybrid intercross	Rep1	F2	Cardinal/CFP+	Female	Drive/Drive
ND315		AgNosCd-1 male/An. gambiae Ndoyako female hybrid intercross	Rep1	F2	Cardinal/CFP+	Female	Drive/Drive
ND316		AgNosCd-1 male/An. gambiae Ndoyako female hybrid intercross	Rep1	F2	Cardinal/CFP+	Female	Drive/Drive
ND317		AgNosCd-1 male/An. gambiae Ndoyako female hybrid intercross	Rep1	F2	Cardinal/CFP+	Female	Drive/Drive
ND318		AgNosCd-1 male/An. gambiae Ndoyako female hybrid intercross	Rep1	F2	Cardinal/CFP+	Female	Drive/Drive
ND319		AgNosCd-1 male/An. gambiae Ndoyako female hybrid intercross	Rep1	F2	Cardinal/CFP+	Female	Drive/Drive
ND320		AgNosCd-1 male/An. gambiae Ndoyako female hybrid intercross	Rep1	F2	Cardinal/CFP+	Female	Drive/Drive
ND321		AgNosCd-1 male/An. gambiae Ndoyako female hybrid intercross	Rep2	F2	Cardinal/CFP+	Male	Drive/Drive
ND322		AgNosCd-1 male/An. gambiae Ndoyako female hybrid intercross	Rep2	F2	Cardinal/CFP+	Male	Drive/Drive
ND323		AgNosCd-1 male/An. gambiae Ndoyako female hybrid intercross	Rep2	F2	Cardinal/CFP+	Male	Drive/Drive
ND324		AgNosCd-1 male/An. gambiae Ndoyako female hybrid intercross	Rep2	F2	Cardinal/CFP+	Male	Drive/Drive
ND325		AgNosCd-1 male/An. gambiae Ndoyako female hybrid intercross	Rep2	F2	Cardinal/CFP+	Male	Drive/Drive
ND326		AgNosCd-1 male/An. gambiae Ndoyako female hybrid intercross	Rep2	F2	Cardinal/CFP+	Male	Drive/Drive
ND327		AgNosCd-1 male/An. gambiae Ndoyako female hybrid intercross	Rep2	F2	Cardinal/CFP+	Male	Drive/Drive
ND328		AgNosCd-1 male/An. gambiae Ndoyako female hybrid intercross	Rep2	F2	Cardinal/CFP+	Male	Drive/Drive
ND329		AgNosCd-1 male/An. gambiae Ndoyako female hybrid intercross	Rep2	F2	Cardinal/CFP+	Male	Drive/Drive
ND330		AgNosCd-1 male/An. gambiae Ndoyako female hybrid intercross	Rep2	F2	Cardinal/CFP+	Male	Drive/Drive
ND331		AgNosCd-1 male/An. gambiae Ndoyako female hybrid intercross	Rep2	F2	Cardinal/CFP+	Female	Drive/Drive
ND332		AgNosCd-1 male/An. gambiae Ndoyako female hybrid intercross	Rep2	F2	Cardinal/CFP+	Female	Drive/Drive
ND333		AgNosCd-1 male/An. gambiae Ndoyako female hybrid intercross	Rep2	F2	Cardinal/CFP+	Female	Drive/Drive
ND334		AgNosCd-1 male/An. gambiae Ndoyako female hybrid intercross	Rep2	F2	Cardinal/CFP+	Female	Drive/Drive
ND335		AgNosCd-1 male/An. gambiae Ndoyako female hybrid intercross	Rep2	F2	Cardinal/CFP+	Female	Drive/Drive
ND336		AgNosCd-1 male/An. gambiae Ndoyako female hybrid intercross	Rep2	F2	Cardinal/CFP+	Female	Drive/Drive
ND337		AgNosCd-1 male/An. gambiae Ndoyako female hybrid intercross	Rep2	F2	Cardinal/CFP+	Female	Drive/Drive
ND338		AgNosCd-1 male/An. gambiae Ndoyako female hybrid intercross	Rep2	F2	Cardinal/CFP+	Female	Drive/Drive
ND339		AgNosCd-1 male/An. gambiae Ndoyako female hybrid intercross	Rep2	F2	Cardinal/CFP+	Female	Drive/Drive
ND340		AgNosCd-1 male/An. gambiae Ndoyako female hybrid intercross	Rep2	F2	Cardinal/CFP+	Female	Drive/Drive
ND341		AgNosCd-1 male/An. gambiae Ndoyako female hybrid intercross	Rep3	F2	Cardinal/CFP+	Male	Drive/Drive
ND342		AgNosCd-1 male/An. gambiae Ndoyako female hybrid intercross	Rep3	F2	Cardinal/CFP+	Male	Drive/Drive
ND343		AgNosCd-1 male/An. gambiae Ndoyako female hybrid intercross	Rep3	F2	Cardinal/CFP+	Male	Drive/Drive
ND344		AgNosCd-1 male/An. gambiae Ndoyako female hybrid intercross	Rep3	F2	Cardinal/CFP+	Male	Drive/Drive
ND345		AgNosCd-1 male/An. gambiae Ndoyako female hybrid intercross	Rep3	F2	Cardinal/CFP+	Male	Drive/Drive
ND346		AgNosCd-1 male/An. gambiae Ndoyako female hybrid intercross	Rep3	F2	Cardinal/CFP+	Male	Drive/Drive
ND347		AgNosCd-1 male/An. gambiae Ndoyako female hybrid intercross	Rep3	F2	Cardinal/CFP+	Male	Drive/Drive
ND348		AgNosCd-1 male/An. gambiae Ndoyako female hybrid intercross	Rep3	F2	Cardinal/CFP+	Male	Drive/Drive
ND349		AgNosCd-1 male/An. gambiae Ndoyako female hybrid intercross	Rep3	F2	Cardinal/CFP+	Male	Drive/Drive
ND350		AgNosCd-1 male/An. gambiae Ndoyako female hybrid intercross	Rep3	F2	Cardinal/CFP+	Male	Drive/Drive
ND351		AgNosCd-1 male/An. gambiae Ndoyako female hybrid intercross	Rep3	F2	Cardinal/CFP+	Female	Drive/Drive
ND352		AgNosCd-1 male/An. gambiae Ndoyako female hybrid intercross	Rep3	F2	Cardinal/CFP+	Female	Drive/Drive
ND353		AgNosCd-1 male/An. gambiae Ndoyako female hybrid intercross	Rep3	F2	Cardinal/CFP+	Female	Drive/Drive
ND354		AgNosCd-1 male/An. gambiae Ndoyako female hybrid intercross	Rep3	F2	Cardinal/CFP+	Female	Drive/Drive
ND355		AgNosCd-1 male/An. gambiae Ndoyako female hybrid intercross	Rep3	F2	Cardinal/CFP+	Female	Drive/Drive
ND356		AgNosCd-1 male/An. gambiae Ndoyako female hybrid intercross	Rep3	F2	Cardinal/CFP+	Female	Drive/Drive
ND357		AgNosCd-1 male/An. gambiae Ndoyako female hybrid intercross	Rep3	F2	Cardinal/CFP+	Female	Drive/Drive
ND358		AgNosCd-1 male/An. gambiae Ndoyako female hybrid intercross	Rep3	F2	Cardinal/CFP+	Female	Drive/Drive
ND359		AgNosCd-1 male/An. gambiae Ndoyako female hybrid intercross	Rep3	F2	Cardinal/CFP+	Female	Drive/Drive
ND360		AgNosCd-1 male/An. gambiae Ndoyako female hybrid intercross	Rep3	F2	Cardinal/CFP+	Female	Drive/Drive
ND361		An. gambiae Ndoyako male/AgNosCd-1 female hybrid intercross	Rep1	F2	Cardinal/CFP+	Male	Drive/Drive
ND362		An. gambiae Ndoyako male/AgNosCd-1 female hybrid intercross	Rep1	F2	Cardinal/CFP+	Male	Drive/Drive
ND363		An. gambiae Ndoyako male/AgNosCd-1 female hybrid intercross	Rep1	F2	Cardinal/CFP+	Male	Drive/Drive
ND364	OR694405	An. gambiae Ndoyako male/AgNosCd-1 female hybrid intercross	Rep1	F2	Cardinal/CFP+	Male	Drive/NHEJ	TCCACCATTGCAGATGAGTCGTCACCCGAGTGGAACGGTACGGCGGTAAGCGACG--------GCGGCCGCCATAGCGGAGGGCGAGAAGGCGCTGGGCGATAAGGAGCTGCTGGAG
ND365		An. gambiae Ndoyako male/AgNosCd-1 female hybrid intercross	Rep1	F2	Cardinal/CFP+	Male	Drive/Drive
ND366		An. gambiae Ndoyako male/AgNosCd-1 female hybrid intercross	Rep1	F2	Cardinal/CFP+	Male	Drive/Drive
ND367		An. gambiae Ndoyako male/AgNosCd-1 female hybrid intercross	Rep1	F2	Cardinal/CFP+	Male	Drive/Drive
ND368		An. gambiae Ndoyako male/AgNosCd-1 female hybrid intercross	Rep1	F2	Cardinal/CFP+	Male	Drive/Drive
ND369	OR694406	An. gambiae Ndoyako male/AgNosCd-1 female hybrid intercross	Rep1	F2	Cardinal/CFP+	Male	Drive/NHEJ	TCCACCATTGCAGATGAGTCGTCACCCGAGTGGAACGGTACGGCGGTTAGCGACG-----------GCCGCCATAGCGGATGGCGAGAAGGCGCTGGGCGATAAGGAGCTGCTGGAG
ND370	OR694407	An. gambiae Ndoyako male/AgNosCd-1 female hybrid intercross	Rep1	F2	Cardinal/CFP+	Male	Drive/NHEJ	TCCACCATTGCAGATGAGTCGTCACCCGAGTGGAACGGTACGGCGGTTAGCGACG-----------GCCGCCATAGCGGATGGCGAGAAGGCGCTGGGCGATAAGGAGCTGCTGGAG
ND371		An. gambiae Ndoyako male/AgNosCd-1 female hybrid intercross	Rep1	F2	Cardinal/CFP+	Female	Drive/Drive
ND372		An. gambiae Ndoyako male/AgNosCd-1 female hybrid intercross	Rep1	F2	Cardinal/CFP+	Female	Drive/Drive
ND373		An. gambiae Ndoyako male/AgNosCd-1 female hybrid intercross	Rep1	F2	Cardinal/CFP+	Female	Drive/Drive
ND374		An. gambiae Ndoyako male/AgNosCd-1 female hybrid intercross	Rep1	F2	Cardinal/CFP+	Female	Drive/Drive
ND375		An. gambiae Ndoyako male/AgNosCd-1 female hybrid intercross	Rep1	F2	Cardinal/CFP+	Female	Drive/Drive
ND376		An. gambiae Ndoyako male/AgNosCd-1 female hybrid intercross	Rep1	F2	Cardinal/CFP+	Female	Drive/Drive
ND377	OR694408	An. gambiae Ndoyako male/AgNosCd-1 female hybrid intercross	Rep1	F2	Cardinal/CFP+	Female	Drive/NHEJ	TCCACCATTGCAGATGAGTCGTCACCCGAGTGGAACGGTA-----------------------------------GCGGAGGGCGAGAAGGCGCTGGGCGATAAGGAGCTGCTGGAG
ND378		An. gambiae Ndoyako male/AgNosCd-1 female hybrid intercross	Rep1	F2	Cardinal/CFP+	Female	Drive/Drive
ND379	OR694409	An. gambiae Ndoyako male/AgNosCd-1 female hybrid intercross	Rep1	F2	Cardinal/CFP+	Female	Drive/NHEJ	TCCACCATTGCAGATGAGTCGTCACCCGAGTGGAACGGTA-----------------------------------GCGGAGGGCGAGAAGGCGCTGGGCGATAAGGAGCTGCTGGAG
ND380	OR694410	An. gambiae Ndoyako male/AgNosCd-1 female hybrid intercross	Rep1	F2	Cardinal/CFP+	Female	Drive/NHEJ	TCCACCATTGCAGATGAGTCGTCACCCGAGTGGAACGGTA-----------------------------------GCGGAGGGCGAGAAGGCGCTGGGCGATAAGGAGCTGCTGGAG
ND381		An. gambiae Ndoyako male/AgNosCd-1 female hybrid intercross	Rep2	F2	Cardinal/CFP+	Male	Drive/Drive
ND382		An. gambiae Ndoyako male/AgNosCd-1 female hybrid intercross	Rep2	F2	Cardinal/CFP+	Male	Drive/Drive
ND383		An. gambiae Ndoyako male/AgNosCd-1 female hybrid intercross	Rep2	F2	Cardinal/CFP+	Male	Drive/Drive
ND384		An. gambiae Ndoyako male/AgNosCd-1 female hybrid intercross	Rep2	F2	Cardinal/CFP+	Male	Drive/Drive
ND385		An. gambiae Ndoyako male/AgNosCd-1 female hybrid intercross	Rep2	F2	Cardinal/CFP+	Male	Drive/Drive
ND386		An. gambiae Ndoyako male/AgNosCd-1 female hybrid intercross	Rep2	F2	Cardinal/CFP+	Male	Drive/Drive
ND387		An. gambiae Ndoyako male/AgNosCd-1 female hybrid intercross	Rep2	F2	Cardinal/CFP+	Male	Drive/Drive
ND388		An. gambiae Ndoyako male/AgNosCd-1 female hybrid intercross	Rep2	F2	Cardinal/CFP+	Male	Drive/Drive
ND389		An. gambiae Ndoyako male/AgNosCd-1 female hybrid intercross	Rep2	F2	Cardinal/CFP+	Male	Drive/Drive
ND390	OR694411	An. gambiae Ndoyako male/AgNosCd-1 female hybrid intercross	Rep2	F2	Cardinal/CFP+	Male	Drive/NHEJ	TCCACCATTGCAGATGAGTCGTCACCCGAGTGGAACGGTA--------------------GGCGGCCGCCATAGCGGATGGCGAGAAGGCGCTGGGCGATAAGGAGCTGCTGGAG
ND391	OR694412	An. gambiae Ndoyako male/AgNosCd-1 female hybrid intercross	Rep2	F2	Cardinal/CFP+	Female	Drive/NHEJ	TCCACCATTGCAGATGAGTCGTCACCCGAGTGGAACGGTA--------------------GGCGGCCGCCATAGCGGATGGCGAGAAGGCGCTGGGCGATAAGGAGCTGCTGGAG
ND392		An. gambiae Ndoyako male/AgNosCd-1 female hybrid intercross	Rep2	F2	Cardinal/CFP+	Female	Drive/Drive
ND393		An. gambiae Ndoyako male/AgNosCd-1 female hybrid intercross	Rep2	F2	Cardinal/CFP+	Female	Drive/Drive
ND394		An. gambiae Ndoyako male/AgNosCd-1 female hybrid intercross	Rep2	F2	Cardinal/CFP+	Female	Drive/Drive
ND395		An. gambiae Ndoyako male/AgNosCd-1 female hybrid intercross	Rep2	F2	Cardinal/CFP+	Female	Drive/Drive
ND396		An. gambiae Ndoyako male/AgNosCd-1 female hybrid intercross	Rep2	F2	Cardinal/CFP+	Female	Drive/Drive
ND397		An. gambiae Ndoyako male/AgNosCd-1 female hybrid intercross	Rep2	F2	Cardinal/CFP+	Female	Drive/Drive
ND398		An. gambiae Ndoyako male/AgNosCd-1 female hybrid intercross	Rep2	F2	Cardinal/CFP+	Female	Drive/Drive
ND399		An. gambiae Ndoyako male/AgNosCd-1 female hybrid intercross	Rep2	F2	Cardinal/CFP+	Female	Drive/Drive
ND400		An. gambiae Ndoyako male/AgNosCd-1 female hybrid intercross	Rep2	F2	Cardinal/CFP+	Female	Drive/Drive
ND401		An. gambiae Ndoyako male/AgNosCd-1 female hybrid intercross	Rep3	F2	Cardinal/CFP+	Male	Drive/Drive
ND402		An. gambiae Ndoyako male/AgNosCd-1 female hybrid intercross	Rep3	F2	Cardinal/CFP+	Male	Drive/Drive
ND403		An. gambiae Ndoyako male/AgNosCd-1 female hybrid intercross	Rep3	F2	Cardinal/CFP+	Male	Drive/Drive
ND404	OR694413	An. gambiae Ndoyako male/AgNosCd-1 female hybrid intercross	Rep3	F2	Cardinal/CFP+	Male	Drive/NHEJ	TCCACCATTGCAGATGAGTCGTCACCCGAGTGGAACGGTACGGCGGTTAGCGACGATcgt-----------CGCCATAGCGGATGGCGAGAAGGCGCTGGGCGATAAGGAGCTGCTGGAG
ND405		An. gambiae Ndoyako male/AgNosCd-1 female hybrid intercross	Rep3	F2	Cardinal/CFP+	Male	Drive/Drive
ND406		An. gambiae Ndoyako male/AgNosCd-1 female hybrid intercross	Rep3	F2	Cardinal/CFP+	Male	Drive/Drive
ND407		An. gambiae Ndoyako male/AgNosCd-1 female hybrid intercross	Rep3	F2	Cardinal/CFP+	Male	Drive/Drive
ND408		An. gambiae Ndoyako male/AgNosCd-1 female hybrid intercross	Rep3	F2	Cardinal/CFP+	Male	Drive/Drive
ND409		An. gambiae Ndoyako male/AgNosCd-1 female hybrid intercross	Rep3	F2	Cardinal/CFP+	Male	Drive/Drive
ND410		An. gambiae Ndoyako male/AgNosCd-1 female hybrid intercross	Rep3	F2	Cardinal/CFP+	Male	Drive/Drive
ND411		An. gambiae Ndoyako male/AgNosCd-1 female hybrid intercross	Rep3	F2	Cardinal/CFP+	Female	Drive/Drive
ND412	OR694414	An. gambiae Ndoyako male/AgNosCd-1 female hybrid intercross	Rep3	F2	Cardinal/CFP+	Female	Drive/NHEJ	TCCACCATTGCAGATGAGTCGTCACCCGAATGGAATGGTACGGTGGTAAGCGACG--------GCGGCCGCCATAGCGGATGGCGAGAAGGCGCTGGGCGATAAGGAGCTGCTGGAG
ND413	OR694415	An. gambiae Ndoyako male/AgNosCd-1 female hybrid intercross	Rep3	F2	Cardinal/CFP+	Female	Drive/NHEJ	TCCACCATTGCAGATGAGTCGTCACCCGAGTGGAACGGTACGGCGGTTAGCGACGATcgt-----------CGCCATAGCGGATGGCGAGAAGGCGCTGGGCGATAAGGAGCTGCTGGAG
ND414		An. gambiae Ndoyako male/AgNosCd-1 female hybrid intercross	Rep3	F2	Cardinal/CFP+	Female	Drive/Drive
ND415		An. gambiae Ndoyako male/AgNosCd-1 female hybrid intercross	Rep3	F2	Cardinal/CFP+	Female	Drive/Drive
ND416	OR694416	An. gambiae Ndoyako male/AgNosCd-1 female hybrid intercross	Rep3	F2	Cardinal/CFP+	Female	Drive/Drive	TCCACCATTGCAGATGAGTCGTCACCCGAGTGGAACGGTACGGCGGTTAGCGACGATcgt-----------CGCCATAGCGGATGGCGAGAAGGCGCTGGGCGATAAGGAGCTGCTGGAG
ND417	OR694417	An. gambiae Ndoyako male/AgNosCd-1 female hybrid intercross	Rep3	F2	Cardinal/CFP+	Female	Drive/NHEJ	TCCACCATTGCAGATGAGTCGTCACCCGAGTGGAACGGTACGGCGGTTAGCGACGATG--------GCCGCCATAGCGGATGGCGAGAAGGCGCTGGGCGATAAGGAGCTGCTGGAG
	OR694418							TCCACCATTGCAGATGAGTCGTCAggccgt--------------------------------------------CGCCATAGCGGATGGCGAGAAGGCGCTGGGCGATAAGGAGCTGCTGGAG
ND418		An. gambiae Ndoyako male/AgNosCd-1 female hybrid intercross	Rep3	F2	Cardinal/CFP+	Female	Drive/Drive
ND419	OR694419	An. gambiae Ndoyako male/AgNosCd-1 female hybrid intercross	Rep3	F2	Cardinal/CFP+	Female	Drive/NHEJ	TCCACCATTGCAGATGAGTCGTCACCCGAGTGGAACGGTACGGCGGTTAGCGACGATcgt-----------CGCCATAGCGGATGGCGAGAAGGCGCTGGGCGATAAGGAGCTGCTGGAG
ND420		An. gambiae Ndoyako male/AgNosCd-1 female hybrid intercross	Rep3	F2	Cardinal/CFP+	Female	Drive/Drive
		Supplemental File 3. AgNosCd-1 x AgNDO sequence table

## Sheet: 4_Mopti
Sample Name	Gen Bank ID	Parent Cross Description	Replicate	Generation	Phenotype	Genotype	Sex	Reference sequence (Blue: sgRNA target, pink: PAM, red: deletion, Green: insertion)
								TCCACCATTGTTGTTGCAGATGAGTCGTCACCCGAGTGGAACGGTACGGCGGTTAGCGACGATGCCAAGGCGGCCGCCATAGCGGATGGCGAGAAGGCGCTGGGCGATAAGGAGCTGCTGGAG
F1
MT122	OR694526	An. coluzzii Mopti male x AgNosCd-1 female	Rep 3	F1	Cardinal/CFP+	Drive/NHEJ	Female	TCCACCATTGTTGTTGCAGATGAGTCGTCACCCGAGTGGAACGGTACGGCGGTTAGCGACGATGCC-------gacgcggcccgaggcggccCCGCCATAGCGGATGGCGAGAAGGCGCTGGGCGATAAGGAGCTGCTGGAG
	OR694527							TCCACCATTGTTGTTGCAGATGAGTCGTCACCCGAGTGGAACGGTACGGCGGTTAGCGACGATG----GGCGGCCGCCATAGCGGATGGCGAGAAGGCGCTGGGCGATAAGGAGCTGCTGGAG
MT123	OR694528	An. coluzzii Mopti male x AgNosCd-1 female	Rep 3	F1	Cardinal/CFP+	Drive/NHEJ	Female	TCCACCATTGTTGTTGCAGATGAGTCGTCACCCGAGTGGAACGGTACGGCGGTTAGCGACGATGCCAAG-CGGCCGCCATAGCGGATGGCGAGAAGGCGCTGGGCGATAAGGAGCTGCTGGAG
MT124	OR694529	An. coluzzii Mopti male x AgNosCd-1 female	Rep 3	F1	Cardinal/CFP+	Drive/NHEJ	Female	TCCACCATTGTTGTTGCAGATGAGTCGTCACCCGAGTGGAACGGTACGGCGGTTAGCGACGATGCCA--agtAGGCGGCCGCCATAGCGGATGGCGAGAAGGCGCTGGGCGATAAGGAGCTGCTGGAG
MT125	OR694530	An. coluzzii Mopti male x AgNosCd-1 female	Rep 3	F1	Cardinal/CFP+	Drive/NHEJ	Female	TCCACCATTGTTGTTGCAGATGAGTCGTCACCCGAGTGGAACGGTACGGCGGTTAGCGACGATGCC-----GGCCGCCATAGCGGATGGCGAGAAGGCGCTGGGCGATAAGGAGCTGCTGGAG
	OR694531							TCCACCATTGTTGTTGCAGATGAGTCGTCACCCGAGTGGAACGGTACGGCGGTTAGCGACGATGa---------CGCCATAGCGGATGGCGAGAAGGCGCTGGGCGATAAGGAGCTGCTGGAG
MT126	OR694532	An. coluzzii Mopti male x AgNosCd-1 female	Rep 3	F1	Cardinal/CFP+	Drive/NHEJ	Female	TCCACCATTGTTGTTGCAGATGAGTCGTCACCCGAGTGGAACGGTACGGCGGTTAGCGACGATGCatctcgctgacg-------------ATAGCGGATGGCGAGAAGGCGCTGGGCGATAAGGAGCTGCTGGAG
	OR694533							TCCACCATTGTTGTTGCAGATGAGTCGTCACCCGAGTGGAACGGTA---------------------------CCGCCATAGCGGATGGCGAGAAGGCGCTGGGCGATAAGGAGCTGCTGGAG
MT127	OR694534	An. coluzzii Mopti male x AgNosCd-1 female	Rep 3	F1	Cardinal/CFP+	Drive/NHEJ	Female	TCCACCATTGTTGTTGCAGATGAGTCGTCACCCGAGTGGAACGGTACGGCGGTTAGCGACGATGCCAAG-CGGCCGCCATAGCGGATGGCGAGAAGGCGCTGGGCGATAAGGAGCTGCTGGAG
MT128	OR694535	An. coluzzii Mopti male x AgNosCd-1 female	Rep 3	F1	Cardinal/CFP+	Drive/NHEJ	Female	TCCACCATTGTTGTTGCAGATGAGTCGTCACCCGAGTGGAACGGTACGGCGGTTAGCGACGATGCCAAGG----CGCCATAGCGGATGGCGAGAAGGCGCTGGGCGATAAGGAGCTGCTGGAG
	OR694536							TCCACCATTGTTGTTGCAGATGAGTCGTCACCCGAGTGGAACGGTACGGCGGTTAGCGACGATGCCg-----GGCCGCCATAGCGGATGGCGAGAAGGCGCTGGGCGATAAGGAGCTGCTGGAG
MT129	OR694537	An. coluzzii Mopti male x AgNosCd-1 female	Rep 3	F1	Cardinal/CFP+	Drive/NHEJ	Female	TCCACCATTGTTGTTGCAGATGAGTCGTCACCCGAGTGGAACGGTACGGCGGTTAGCGACGATGC--gacgAGGCGGCCGCCATAGCGGATGGCGAGAAGGCGCTGGGCGATAAGGAGCTGCTGGAG
	OR694538							TCCACCATTGTTGTTGCAGATGAGTCGTCACCCGAGTGGAACGGTACGGCGGTTAGCGACGATGCCA---CGGCCGCCATAGCGGATGGCGAGAAGGCGCTGGGCGATAAGGAGCTGCTGGAG
MT130	OR694539	An. coluzzii Mopti male x AgNosCd-1 female	Rep 3	F1	Cardinal/CFP+	Drive/NHEJ	Female	TCCACCATTGTTGTTGCAGATGAGTCGTCACCCGAGTGGAACGGTACGGCGGTTAGCGACGATGCctgg---GGCGGCCGCCATAGCGGATGGCGAGAAGGCGCTGGGCGATAAGGAGCTGCTGGAG
MT131	OR694540	An. coluzzii Mopti male x AgNosCd-1 female	Rep 3	F1	Cardinal/CFP+	Drive/NHEJ	Female	TCCACCATTGTTGTTGCAGATGAGTCGTCACCCGAGTGGAACGGTACGGCGGTTAGCGACGATGCC---------GCCATAGCGGATGGCGAGAAGGCGCTGGGCGATAAGGAGCTGCTGGAG
	OR694541							TCCACCATTGTTGTTGCAGATGAGTCGTCACCCGAGTGGAACGGTACGGCGGTTAGCGACGATGCCAAGG---CCGCCATAGCGGATGGCGAGAAGGCGCTGGGCGATAAGGAGCTGCTGGAG
MT132	OR694542	An. coluzzii Mopti male x AgNosCd-1 female	Rep 3	F1	Cardinal/CFP+	Drive/NHEJ	Female	TCCACCATTGTTGTTGCAGATGAGTCGTCACCCGAGTGGAACGGTACGGCGGTTAGCGACGATGCC-----GGCCGCCATAGCGGATGGCGAGAAGGCGCTGGGCGATAAGGAGCTGCTGGAG
MT133	OR694543	An. coluzzii Mopti male x AgNosCd-1 female	Rep 3	F1	Cardinal/CFP+	Drive/NHEJ	Female	TCCACCATTGTTGTTGCAGATGAGTCGTCACCCGAGTGGAACGGTACGGCGGTTAGCGACGATGCC-----GGCCGCCATAGCGGATGGCGAGAAGGCGCTGGGCGATAAGGAGCTGCTGGAG
	OR694544							TCCACCATTGTTGTTGCAGATGAGTCGTCACCCGAGTGGAACGGTACGGCGGTTAGCGACGATGCCAAGGagtCGGCCGCCATAGCGGATGGCGAGAAGGCGCTGGGCGATAAGGAGCTGCTGGAG
MT134	OR694545	An. coluzzii Mopti male x AgNosCd-1 female	Rep 2	F1	Cardinal/CFP+	Drive/NHEJ	Female	TCCACCATTGTTGTTGCAGATGAGTCGTCACCCGAGTGGAACGGTACGGCGGTTAGCGACGATGCCtctcgtcgg------------ATAGCGGATGGCGAGAAGGCGCTGGGCGATAAGGAGCTGCTGGAG
	OR694546							TCCACCATTGTTGTTGCAGATGAGTCGTCACCCGAGTGGAACGGTACGGCGGTTAGCGACGATG------CGGCCGCCATAGCGGATGGCGAGAAGGCGCTGGGCGATAAGGAGCTGCTGGAG
MT135	OR694547	An. coluzzii Mopti male x AgNosCd-1 female	Rep 2	F1	Cardinal/CFP+	Drive/NHEJ	Female	TCCACCATTGTTGTTGCAGATGAGTCGTCACCCGAGTGGAACGGTACGGCGGTTAGCGACGATGCCtctcgtcgg------------ATAGCGGATGGCGAGAAGGCGCTGGGCGATAAGGAGCTGCTGGAG
	OR694548							TCCACCATTGTTGTTGCAGATGAGTCGTCACCCGAGTGGAACGGTACGGCGGTTAGCGACGATGCCAAa---GGCCGCCATAGCGGATGGCGAGAAGGCGCTGGGCGATAAGGAGCTGCTGGAG
MT136	OR694549	An. coluzzii Mopti male x AgNosCd-1 female	Rep 2	F1	Cardinal/CFP+	Drive/NHEJ	Female	TCCACCATTGTTGTTGCAGATGAGTCGTCACCCGAGTGGAACGGTACGGCGGTTAGCGACGATGCCA------------TAGCGGATGGCGAGAAGGCGCTGGGCGATAAGGAGCTGCTGGAG
	OR694550							TCCACCATTGTTGTTGCAGATGAGTCGTCACCCGAGTGGAACGGTACGGCGGTTAGCGACGATGC--------CCGCCATAGCGGATGGCGAGAAGGCGCTGGGCGATAAGGAGCTGCTGGAG
MT137	OR694551	An. coluzzii Mopti male x AgNosCd-1 female	Rep 2	F1	Cardinal/CFP+	Drive/NHEJ	Female	TCCACCATTGTTGTTGCAGATGAGTCGTCACCCGAGTGGAACGGTACGGCGGTTAGCGACGATGC--tattctAGGCGGCCGCCATAGCGGATGGCGAGAAGGCGCTGGGCGATAAGGAGCTGCTGGAG
MT138	OR694552	An. coluzzii Mopti male x AgNosCd-1 female	Rep 2	F1	Cardinal/CFP+	Drive/NHEJ	Female	TCCACCATTGTTGTTGCAGATGAGTCGTCACCCGAGTGGAACGGTACGGCGGTTAGCGACGA-----cggttAGGCGGCCGCCATAGCGGATGGCGAGAAGGCGCTGGGCGATAAGGAGCTGCTGGAG
MT139	OR694553	An. coluzzii Mopti male x AgNosCd-1 female	Rep 2	F1	Cardinal/CFP+	Drive/NHEJ	Female	TCCACCATTGTTGTTGCAGATGAGTCGTCACCCGAGTGGAACGGTACGGCGGTTAGCGACGATGCCAAG-cgtagtcgtagcttccgtaCGGCCGCCATAGCGGATGGCGAGAAGGCGCTGGGCGATAAGGAGCTGCTGGAG
MT140	OR694554	An. coluzzii Mopti male x AgNosCd-1 female	Rep 2	F1	Cardinal/CFP+	Drive/NHEJ	Female	TCCACCATTGTTGTTGCAGATGAGTCGTCACCCGAGTGGAACGGTACGGCGGTTAGCGACGA-----cggttaAGGCGGCCGCCATAGCGGATGGCGAGAAGGCGCTGGGCGATAAGGAGCTGCTGGAG
MT141	OR694555	An. coluzzii Mopti male x AgNosCd-1 female	Rep 2	F1	Cardinal/CFP+	Drive/NHEJ	Female	TCCACCATTGTTGTTGCAGATGAGTCGTCACCCGAGTGGAACGGTACGGCGGTTAGCGACGATGCCA-tGGCGGCCGCCATAGCGGATGGCGAGAAGGCGCTGGGCGATAAGGAGCTGCTGGAG
	OR694556							TCCACCATTGTTGTTGCAGATGAGTCGTCACCCGAGTGGAACGGTACGGCGGTTAGCGACGATG----GGCGGCCGCCATAGCGGATGGCGAGAAGGCGCTGGGCGATAAGGAGCTGCTGGAG
MT142	OR694557	An. coluzzii Mopti male x AgNosCd-1 female	Rep 2	F1	Cardinal/CFP+	Drive/NHEJ	Female	TCCACCATTGTTGTTGCAGATGAGTCGTCACCCGAGTGGAACGGTACGGCGGTTAGCGACGATGCCActgaaAGGCGGCCGCCATAGCGGATGGCGAGAAGGCGCTGGGCGATAAGGAGCTGCTGGAG
MT143	OR694558	An. coluzzii Mopti male x AgNosCd-1 female	Rep 2	F1	Cardinal/CFP+	Drive/NHEJ	Female	TCCACCATTGTTGTTGCAGATGAGTCGTCACCCGAGTGGAACGGTACGGCGGTTAGCGACGATGC---ggttcCGGCCGCCATAGCGGATGGCGAGAAGGCGCTGGGCGATAAGGAGCTGCTGGAG
	OR694559							TCCACCATTGTTGTTGCAGATGAGTCGTCACCCGAGTGGAAC----------------------GCCAAGGCGGCCGCCATAGCGGATGGCGAGAAGGCGCTGGGCGATAAGGAGCTGCTGGAG
MT144	OR694560	An. coluzzii Mopti male x AgNosCd-1 female	Rep 2	F1	Cardinal/CFP+	Drive/NHEJ	Female	TCCACCATTGTTGTTGCAGATGAGTCGTCACCCGAGTGGAACGGTACGGCGGTTAGCGACGATGCCAAGG-------------CGGATGGCGAGAAGGCGCTGGGCGATAAGGAGCTGCTGGAG
MT145	OR694561	An. coluzzii Mopti male x AgNosCd-1 female	Rep 2	F1	Cardinal/CFP+	Drive/NHEJ	Female	TCCACCATTGTTGTTGCAGATGAGTCGTCACCCGAGTGGAACGGTACGGCGGTTAGCGtgg--------AAGGCGGCCGCCATAGCGGATGGCGAGAAGGCGCTGGGCGATAAGGAGCTGCTGGAG
	OR694562							TCCACCATTGTTGTTGCAGATGAGTCGTCACCCGAGTGGAACGGTACGGCGGTTAcgttgcatct----------CGGCCGCCATAGCGGATGGCGAGAAGGCGCTGGGCGATAAGGAGCTGCTGGAG
MT146	OR694563	An. coluzzii Mopti male x AgNosCd-1 female	Rep 1	F1	Cardinal/CFP+	Drive/NHEJ	Female	TCCACCATTGTTGTTGCAGATGAGTCGTCACCCGAGTGGAACGGTAC-------------------------actCGGCCGCCATAGCGGATGGCGAGAAGGCGCTGGGCGATAAGGAGCTGCTGGAG
MT147	OR694564	An. coluzzii Mopti male x AgNosCd-1 female	Rep 1	F1	Cardinal/CFP+	Drive/NHEJ	Female	TCCACCATTGTTGTTGCAGATGAGTCGTCACCCGAGTGGAACGGTACGGCGGTTAGCGACGATGCC---aCGGCCGCCATAGCGGATGGCGAGAAGGCGCTGGGCGATAAGGAGCTGCTGGAG
MT148	OR694565	An. coluzzii Mopti male x AgNosCd-1 female	Rep 1	F1	Cardinal/CFP+	Drive/NHEJ	Female	TCCACCATTGTTGTTGCAGATGAGTCGTCACCCGAGTGGAACGGTACGGCGGTTAGCGACGATGCCg-----GGCCGCCATAGCGGATGGCGAGAAGGCGCTGGGCGATAAGGAGCTGCTGGAG
	OR694566							TCCACCATTGTTGTTGCAGATGAGTCGTCACCCGAGTGGAACGGTACGGCGGTTAGCGAaa--------AGGCGGCCGCCATAGCGGATGGCGAGAAGGCGCTGGGCGATAAGGAGCTGCTGGAG
MT149	OR694567	An. coluzzii Mopti male x AgNosCd-1 female	Rep 1	F1	Cardinal/CFP+	Drive/NHEJ	Female	TCCACCATTGTTGTTGCAGATGAGTCGTCACCCGAGTGGAACGGTACGGCGGTTAGCGAC----cggtacgtCGGCCGCCATAGCGGATGGCGAGAAGGCGCTGGGCGATAAGGAGCTGCTGGAG
MT150	OR694568	An. coluzzii Mopti male x AgNosCd-1 female	Rep 1	F1	Cardinal/CFP+	Drive/NHEJ	Female	TCCACCATTGTTGTTGCAGATGAGTCGTCACCCGAGTGGAACGGTACGGCGGTTAGCGACGATGCCg-----GGCCGCCATAGCGGATGGCGAGAAGGCGCTGGGCGATAAGGAGCTGCTGGAG
	OR694569							TCCACCATTGTTGTTGCAGATGAGTCGTCACCCGAGTGGAACGGTACGGCGGTTAGCGACGAT------GCGGCCGCCATAGCGGATGGCGAGAAGGCGCTGGGCGATAAGGAGCTGCTGGAG
MT151	OR694570	An. coluzzii Mopti male x AgNosCd-1 female	Rep 1	F1	Cardinal/CFP+	Drive/NHEJ	Female	TCCACCATTGTTGTTGCAGATGAGTCGTCACCCGAGTGGAACGGTACGGCGGTTAGCGACGATGCCAg--CGGCCGCCATAGCGGATGGCGAGAAGGCGCTGGGCGATAAGGAGCTGCTGGAG
	OR694571							TCCACCATTGTTGTTGCAGATGAGTCGTCACCCGAGTGGAACGGTACGGCGGTTAGCGACGATGCCAAGG----------AGCGGATGGCGAGAAGGCGCTGGGCGATAAGGAGCTGCTGGAG
MT152	OR694572	An. coluzzii Mopti male x AgNosCd-1 female	Rep 1	F1	Cardinal/CFP+	Drive/NHEJ	Female	TCCACCATTGTTGTTGCAGATGAGTCGTCACCCGAGTGGAACGGTACGGCGGTTAGCGACGcc---------GCCGCCATAGCGGATGGCGAGAAGGCGCTGGGCGATAAGGAGCTGCTGGAG
	OR694573							TCCACCATTGTTGTTGCAGATGAGTCGTCACCCGAGTGGAACGGTACGGCGGTTAGCGACGATGctt---AGGCGGCCGCCATAGCGGATGGCGAGAAGGCGCTGGGCGATAAGGAGCTGCTGGAG
MT153	OR694574	An. coluzzii Mopti male x AgNosCd-1 female	Rep 1	F1	Cardinal/CFP+	Drive/NHEJ	Female	TCCACCATTGTTGTTGCAGATGAGTCGTCACCCGAGTGGAACGGTACGGCGGTTAGCGACGATGCC----------CCATAGCGGATGGCGAGAAGGCGCTGGGCGATAAGGAGCTGCTGGAG
MT154	OR694575	An. coluzzii Mopti male x AgNosCd-1 female	Rep 1	F1	Cardinal/CFP+	Drive/NHEJ	Female	TCCACCATTGTTGTTGCAGATGAGTCGTCACCCGAGTGGAACGGTACGGCGGTTAGCGACGAggca------CGGCCGCCATAGCGGATGGCGAGAAGGCGCTGGGCGATAAGGAGCTGCTGGAG
MT155	OR694576	An. coluzzii Mopti male x AgNosCd-1 female	Rep 2	F1	Cardinal/CFP+	Drive/NHEJ	Female	TCCACCATTGTTGTTGCAGATGAGTCGTCACCCGAGTGGAACGGTA---------------------AGGCGGCCGCCATAGCGGATGGCGAGAAGGCGCTGGGCGATAAGGAGCTGCTGGAG
	OR694577							TCCACCATTGTTGTTGCAGATGAGTCGTCACCCGAGTGGAACGGTACGGCGGTTAGCGACGATGCCA--------GCCATAGCGGATGGCGAGAAGGCGCTGGGCGATAAGGAGCTGCTGGAG
MT156	OR694578	An. coluzzii Mopti male x AgNosCd-1 female	Rep 2	F1	Cardinal/CFP+	Drive/NHEJ	Female	TCCACCATTGTTGTTGCAGATGAGTCGTCACCCGAGTGGAACGGTACGGCGGTTAGCGACGATGC--AGGCGGCCGCCATAGCGGATGGCGAGAAGGCGCTGGGCGATAAGGAGCTGCTGGAG
MT157	OR694579	An. coluzzii Mopti male x AgNosCd-1 female	Rep 2	F1	Cardinal/CFP+	Drive/NHEJ	Female	TCCACCATTGTTGTTGCAGATGAGT------------------------------------------AGGCGGCCGCCATAGCGGATGGCGAGAAGGCGCTGGGCGATAAGGAGCTGCTGGAG
	OR694580							TCCACCATTGTTGTTGCAGATGAGTCGTCACCCGAGTGGAACGGTACGGCGGTTAGCGACGATG---------CCGCCATAGCGGATGGCGAGAAGGCGCTGGGCGATAAGGAGCTGCTGGAG
MT158	OR694581	An. coluzzii Mopti male x AgNosCd-1 female	Rep 2	F1	Cardinal/CFP+	Drive/NHEJ	Female	TCCACCATTGTTGTTGCAGATGAGTCGTCACCCGAGTGGAACGGTACGGCGGTTAGCGACGttc-----GCGGCCGCCATAGCGGATGGCGAGAAGGCGCTGGGCGATAAGGAGCTGCTGGAG
MT159	OR694582	An. coluzzii Mopti male x AgNosCd-1 female	Rep 2	F1	Cardinal/CFP+	Drive/NHEJ	Female	TCCACCATTGTTGTTGCAGATGAGTCGTCACCCGAGTGGAACGGTACGGCGGTTAGCGACGATGCactccGCGGCCGCCATAGCGGATGGCGAGAAGGCGCTGGGCGATAAGGAGCTGCTGGAG
	OR694583							TCCACCATTGTTGTTGCAGATGAGTCGTCACCCGAGTGGAACGGTACGGCGGTTAGCGACGATGCCgAAGGCGGCCGCCATAGCGGATGGCGAGAAGGCGCTGGGCGATAAGGAGCTGCTGGAG
MT160	OR694584	An. coluzzii Mopti male x AgNosCd-1 female	Rep 2	F1	Cardinal/CFP+	Drive/NHEJ	Female	TCCACCATTGTTGTTGCAGATGAGTCGTCACCCGAGTGGAACGGTACGGCGGTTAGCGACGATGatc----GCGGCCGCCATAGCGGATGGCGAGAAGGCGCTGGGCGATAAGGAGCTGCTGGAG
MT161	OR694585	An. coluzzii Mopti male x AgNosCd-1 female	Rep 2	F1	Cardinal/CFP+	Drive/NHEJ	Female	TCCACCATTGTTGTTGCAGATGAGTCGTCACCCGAGTGGAACGGTACGGCGGTTAGCGACGATGCCA-------CGCCATAGCGGATGGCGAGAAGGCGCTGGGCGATAAGGAGCTGCTGGAG
	OR694586							TCCACCATTGTTGTTGCAGATGAGTCGTCACCCGAGTGGAACGGTACGGCGGTTAGCGACGATGCCAAGG---CCGCCATAGCGGATGGCGAGAAGGCGCTGGGCGATAAGGAGCTGCTGGAG
MT162	OR694587	An. coluzzii Mopti male x AgNosCd-1 female	Rep 2	F1	Cardinal/CFP+	Drive/NHEJ	Female	TCCACCATTGTTGTTGCAGATGAGTCGTCACCCGAGTGGAACGGTACGGCGGTTAGCGACGATGcttgatga--GGCGGCCGCCATAGCGGATGGCGAGAAGGCGCTGGGCGATAAGGAGCTGCTGGAG
MT163	OR694588	An. coluzzii Mopti male x AgNosCd-1 female	Rep 2	F1	Cardinal/CFP+	Drive/NHEJ	Female	TCCACCATTGTTGTTGCAGATGAGTCGTCACCCGAGTGGAACGGTACGGCGGTTAGCGACGATGC---GGCGGCCGCCATAGCGGATGGCGAGAAGGCGCTGGGCGATAAGGAGCTGCTGGAG
MT164	OR694589	An. coluzzii Mopti male x AgNosCd-1 female	Rep 3	F1	Cardinal/CFP+	Drive/NHEJ	Female	TCCACCATTGTTGTTGCAGATGAGTCGTCACCCGAGTGGAACGGTACGGCGGTTAGCGACGAccgg--AGGCGGCCGCCATAGCGGATGGCGAGAAGGCGCTGGGCGATAAGGAGCTGCTGGAG
	OR694590							TCCACCATTGTTGTTGCAGATGAGTCGTCACCCGAGTGGAACGGTACGGCGGT-------------AAGGCGGCCGCCATAGCGGATGGCGAGAAGGCGCTGGGCGATAAGGAGCTGCTGGAG
MT165	OR694591	An. coluzzii Mopti male x AgNosCd-1 female	Rep 3	F1	Cardinal/CFP+	Drive/NHEJ	Female	TCCACCATTGTTGTTGCAGATGAGTCGTCACCCGAGTGGAACGGTACGGCGGTTAGCGACGATa---AGGCGGCCGCCATAGCGGATGGCGAGAAGGCGCTGGGCGATAAGGAGCTGCTGGAG
MT166	OR694592	An. coluzzii Mopti male x AgNosCd-1 female	Rep 3	F1	Cardinal/CFP+	Drive/NHEJ	Female	TCCACCATTGTTGTTGCAGATGAGTCGTCACCCGAGTGGAACGGTACGGCGGTTAGCGACGATGCC---GCGGCCGCCATAGCGGATGGCGAGAAGGCGCTGGGCGATAAGGAGCTGCTGGAG
	OR694593							TCCACCATTGTTGTTGCAGATGAGTCGTCACCCGAGTGGAACGGTACGGCGGTTAGCGACGATGCCgaaAAGGCGGCCGCCATAGCGGATGGCGAGAAGGCGCTGGGCGATAAGGAGCTGCTGGAG
MT167	OR694594	An. coluzzii Mopti male x AgNosCd-1 female	Rep 3	F1	Cardinal/CFP+	Drive/NHEJ	Female	TCCACCATTGTTGTTGCAGATGAGTCGTCACCCGAGTG-----------------------------------CCGCCATAGCGGATGGCGAGAAGGCGCTGGGCGATAAGGAGCTGCTGGAG
	OR694595							TCCACCATTGTTGTTGCAGATGAGTCGTCACCCGAGTGGAACGGTACGGCGGTTAGCGACGATcta-------CGGCCGCCATAGCGGATGGCGAGAAGGCGCTGGGCGATAAGGAGCTGCTGGAG
MT168	OR694596	An. coluzzii Mopti male x AgNosCd-1 female	Rep 3	F1	Cardinal/CFP+	Drive/NHEJ	Female	TCCACCATTGTTGTTGCAGATGAGTCGTCACCCGAGTGGAACGGTACGGCGGTTAGCGACGATGCCA------------TAGCGGATGGCGAGAAGGCGCTGGGCGATAAGGAGCTGCTGGAG
MT169	OR694597	An. coluzzii Mopti male x AgNosCd-1 female	Rep 3	F1	Cardinal/CFP+	Drive/NHEJ	Female	TCCACCATTGTTGTTGCAGATGAGTCGTCACCCGAGTGGAACGGTACGGCGGTTAGCGACGATcct--AGGCGGCCGCCATAGCGGATGGCGAGAAGGCGCTGGGCGATAAGGAGCTGCTGGAG
	OR694598							TCCACCATTGTTGTTGCAGATGAGTCGTCACCCGAGTGGAACGGTACGGCGGTTAGCGACGATGCC------GCCGCCATAGCGGATGGCGAGAAGGCGCTGGGCGATAAGGAGCTGCTGGAG
MT170	OR694599	An. coluzzii Mopti male x AgNosCd-1 female	Rep 3	F1	Cardinal/CFP+	Drive/NHEJ	Female	TCCACCATTGTTGTTGCAGATGAGTCGTCACCCGAGTGGAACGGTACGGCGGTTAGCGACGATGCCA------------TAGCGGATGGCGAGAAGGCGCTGGGCGATAAGGAGCTGCTGGAG
MT171	OR694600	An. coluzzii Mopti male x AgNosCd-1 female	Rep 3	F1	Cardinal/CFP+	Drive/NHEJ	Female	TCCACCATTGTTGTTGCAGATGAGTCGTCACCCGAGTGGAACGGTACGGCGGTTAGCGACGATGCC---GCGGCCGCCATAGCGGATGGCGAGAAGGCGCTGGGCGATAAGGAGCTGCTGGAG
MT172	OR694601	An. coluzzii Mopti male x AgNosCd-1 female	Rep 3	F1	Cardinal/CFP+	Drive/NHEJ	Female	TCCACCATTGTTGTTGCAGATGAGTCGTCACCCGAGTGGAACGGTACGGCGG---------------------CCGCCATAGCGGATGGCGAGAAGGCGCTGGGCGATAAGGAGCTGCTGGAG
	OR694602							TCCACCATTGTTGTTGCAGATGAGTCGTCACCCGAGTGGAACGGTACGGCGGTTAGCGACGATG---AGGCGGCCGCCATAGCGGATGGCGAGAAGGCGCTGGGCGATAAGGAGCTGCTGGAG
MT173	OR694603	An. coluzzii Mopti male x AgNosCd-1 female	Rep 3	F1	Cardinal/CFP+	Drive/NHEJ	Female	TCCACCATTGTTGTTGCAGATGAGTCGTCACCCGAGTGGAACGGTACGGCGGTTAGCatcctgg-----AGGCGGCCGCCATAGCGGATGGCGAGAAGGCGCTGGGCGATAAGGAGCTGCTGGAG
MT174	OR694604	An. coluzzii Mopti male x AgNosCd-1 female	Rep 3	F1	Cardinal/CFP+	Drive/NHEJ	Female	TCCACCATTGTTGTTGCAGATGAGTCGTCACCCGAGTGGAACGGTACGGCGGTTAGCGACGATGCCAA--aGGCCGCCATAGCGGATGGCGAGAAGGCGCTGGGCGATAAGGAGCTGCTGGAG
	OR694605							TCCACCATTGTTGTTGCAGATGAGTCGTCACCCGAGTGGAACGGTACGGCGGTTAGCGACGATGCCAA-GCGGCCGCCATAGCGGATGGCGAGAAGGCGCTGGGCGATAAGGAGCTGCTGGAG
MT175	OR694606	An. coluzzii Mopti male x AgNosCd-1 female	Rep 3	F1	Cardinal/CFP+	Drive/NHEJ	Female	TCCACCATTGTTGTTGCAGATGAGTCGTCACCCGAGTGGAACGGTACGGCGGTTAGCG--------------GCCGCCATAGCGGATGGCGAGAAGGCGCTGGGCGATAAGGAGCTGCTGGAG
	OR694607							TCCACCATTGTTGTTGCAGATGAGTCGTCACCCGAGTGGAACGGTACGGCGGTTAGCGACGATGCC-------gCCGCCATAGCGGATGGCGAGAAGGCGCTGGGCGATAAGGAGCTGCTGGAG
MT176	OR694608	An. coluzzii Mopti male x AgNosCd-1 female	Rep 3	F1	Cardinal/CFP+	Drive/NHEJ	Female	TCCACCATTGTTGTTGCAGATGAGTCGTCACCCGAGTGGAACGGTACGGCGGTTAGCGACGATGCC------GCCGCCATAGCGGATGGCGAGAAGGCGCTGGGCGATAAGGAGCTGCTGGAG
	OR694609							TCCACCATTGTTGTTGCAGATGAGTCGTCACCCGAGTGGAACGGTACGGCGGTTAGCGACGAT----AGGCGGCCGCCATAGCGGATGGCGAGAAGGCGCTGGGCGATAAGGAGCTGCTGGAG
MT177	OR694610	An. coluzzii Mopti male x AgNosCd-1 female	Rep 3	F1	Cardinal/CFP+	Drive/NHEJ	Female	TCCACCATTGTTGTTGCAGATGAGTCGTCACCCGAGTGGAACGGTACGGCGGTTAGCGACGATGCC--GGCAGGGTACGGCGGCCGCCATAGCGGATGGCGAGAAGGCGCTGGGCGATAAGGAGCTGCTGGAG
MT178	OR694611	An. coluzzii Mopti male x AgNosCd-1 female	Rep 1	F1	Cardinal/CFP+	Drive/NHEJ	Male	TCCACCATTGTTGTTGCAGATGAGTCGTCACCCGAGTGGAACGGTACGGCGGTTAGCGACGATGCC---------GCCATAGCGGATGGCGAGAAGGCGCTGGGCGATAAGGAGCTGCTGGAG
	OR694612							TCCACCATTGTTGTTGCAGATGAGTCGTCACCCGAGTGGAACGGTACGGCGGTTAGCGACGATGCCAccaagttAGGCGGCCGCCATAGCGGATGGCGAGAAGGCGCTGGGCGATAAGGAGCTGCTGGAG
MT179	OR694613	An. coluzzii Mopti male x AgNosCd-1 female	Rep 1	F1	Cardinal/CFP+	Drive/NHEJ	Male	TCCACCATTGTTGTTGCAGATGAGTCGTCACCCGAGTGGAACGGTACGGCGGTTAGCGACGATGCCgc---GCGGCCGCCATAGCGGATGGCGAGAAGGCGCTGGGCGATAAGGAGCTGCTGGAG
	OR694614							TCCACCATTGTTGTTGCAGATGAGTCGTCACCCGAGTGGAACGGTACGGCcacattgg-----------------------CCGCCATAGCGGATGGCGAGAAGGCGCTGGGCGATAAGGAGCTGCTGGAG
MT180	OR694615	An. coluzzii Mopti male x AgNosCd-1 female	Rep 1	F1	Cardinal/CFP+	Drive/NHEJ	Male	TCCACCATTGTTGTTGCAGATGAGTCGTCACCCGAGTGGAACGGTACGGCGGTTAGCGACGATGCCgcataga-CGGCCGCCATAGCGGATGGCGAGAAGGCGCTGGGCGATAAGGAGCTGCTGGAG
MT181	OR694616	An. coluzzii Mopti male x AgNosCd-1 female	Rep 1	F1	Cardinal/CFP+	Drive/NHEJ	Male	TCCACCATTGTTGTTGCAGATGAGTCGTCACCCGAGTGGAACGGTACGGCGGTTAGCGACGATGCCcggcggttagcgacg-AGGCGGCCGCCATAGCGGATGGCGAGAAGGCGCTGGGCGATAAGGAGCTGCTGGAG
	OR694617							TCCACCATTGTTGTTGCAGATGAGTCGTCACCCGAGTGGAACGGTACGGCGGTTAGCGACGATG---AGGCGGCCGCCATAGCGGATGGCGAGAAGGCGCTGGGCGATAAGGAGCTGCTGGAG
MT182	OR694618	An. coluzzii Mopti male x AgNosCd-1 female	Rep 1	F1	Cardinal/CFP+	Drive/NHEJ	Male	TCCACCATTGTTGTTGCAGATGAGTCGTCACCCGAGTGGAACGGTACGGCGGTTAGCGACGATa-------CGGCCGCCATAGCGGATGGCGAGAAGGCGCTGGGCGATAAGGAGCTGCTGGAG
MT183	OR694619	An. coluzzii Mopti male x AgNosCd-1 female	Rep 2	F1	Cardinal/CFP+	Drive/NHEJ	Male	TCCACCATTGTTGTTGCAGATGAGTCGTCACCCGAGTGGAACGGTACGGCGGTTAGCG--------------GCCGCCATAGCGGATGGCGAGAAGGCGCTGGGCGATAAGGAGCTGCTGGAG
MT184	OR694620	An. coluzzii Mopti male x AgNosCd-1 female	Rep 2	F1	Cardinal/CFP+	Drive/NHEJ	Male	TCCACCATTGTTGTTGCAGATGAGTCGTCACCCGAGTGGAACGGTACGGCGGTTAGCGACGATatgg----CGGCCGCCATAGCGGATGGCGAGAAGGCGCTGGGCGATAAGGAGCTGCTGGAG
	OR694621							TCCACCATTGTTGTTGCAGATGAGTCGTCACCCGAGTGGAACGGTACGGCGGTTAGCGACGATGCCacactgAAGGCGGCCGCCATAGCGGATGGCGAGAAGGCGCTGGGCGATAAGGAGCTGCTGGAG
MT185	OR694622	An. coluzzii Mopti male x AgNosCd-1 female	Rep 2	F1	Cardinal/CFP+	Drive/NHEJ	Male	TCCACCATTGTTGTTGCAGATGAGTCGTCACCCGAGTGGAACGGTACGGCGGTTAGCGACGATG-----GCGGCCGCCATAGCGGATGGCGAGAAGGCGCTGGGCGATAAGGAGCTGCTGGAG
MT186	OR694623	An. coluzzii Mopti male x AgNosCd-1 female	Rep 2	F1	Cardinal/CFP+	Drive/NHEJ	Male	TCCACCATTGTTGTTGCAGATGAGTCGTCACCCGAGTGGAACGGTACGGCGGTTAGCGACGATGCCAAa---GGCCGCCATAGCGGATGGCGAGAAGGCGCTGGGCGATAAGGAGCTGCTGGAG
	OR694624							TCCACCATTGTTGTTGCAGATGAGTCGTCACCCGAGTGGAACGGTACGGCGGTTAGCGACGATGCCAA--------CCATAGCGGATGGCGAGAAGGCGCTGGGCGATAAGGAGCTGCTGGAG
MT187	OR694625	An. coluzzii Mopti male x AgNosCd-1 female	Rep 2	F1	Cardinal/CFP+	Drive/NHEJ	Male	TCCACCATTGTTGTTGCAGATGAGTCGTCACCCGAGTGGAACGGTACGGCGGTTAGCGACGATG--accAGGCGGCCGCCATAGCGGATGGCGAGAAGGCGCTGGGCGATAAGGAGCTGCTGGAG
MT188	OR694626	An. coluzzii Mopti male x AgNosCd-1 female	Rep 3	F1	Cardinal/CFP+	Drive/NHEJ	Male	TCCACCATTGTTGTTGCAGATGAGTCGTCACCCGAGTGGAACGGTACGG-------------------GGCGGCCGCCATAGCGGATGGCGAGAAGGCGCTGGGCGATAAGGAGCTGCTGGAG
	OR694627							TCCACCATTGTTGTTGCAGATGAGTCGTCACCCGAGTGGAACGGTACGgtt---------------GCCAAGGCGGCCGCCATAGCGGATGGCGAGAAGGCGCTGGGCGATAAGGAGCTGCTGGAG
MT189	OR694628	An. coluzzii Mopti male x AgNosCd-1 female	Rep 3	F1	Cardinal/CFP+	Drive/NHEJ	Male	TCCACCATTGTTGTTGCAGATGAGTCGTCACCCGAGTGGAACGGTACGGC----------------------GCCATAGCGGATGGCGAGAAGGCGCTGGGCGATAAGGAGCTGCTGGAG
MT190	OR694629	An. coluzzii Mopti male x AgNosCd-1 female	Rep 3	F1	Cardinal/CFP+	Drive/NHEJ	Male	TCCACCATTGTTGTTGCAGATGAGTCGTCACCCGAGTGGAACGGTACGGaac-------------------GGCGGCCGCCATAGCGGATGGCGAGAAGGCGCTGGGCGATAAGGAGCTGCTGGAG
	OR694630							TCCACCATTGTTGTTGCAGATGAGTCGTCACCCGAGTGGAACGGTACGGCGGTTAGCGACGATGCCAA----GCCGCCATAGCGGATGGCGAGAAGGCGCTGGGCGATAAGGAGCTGCTGGAG
MT421	OR694718	An. coluzzii Mopti male x AgNosCd-1 female	Rep1	F1	Black/CFP+	Drive/NHEJ	Male	TCCACCATTGTTGTTGCAGATGAGTCGTCACCCGAGTGGAACGGTACGGCGGTTAGCGACGATGCCAgtcAGGCGGCCGCCATAGCGGATGGCGAGAAGGCGCTGGGCGATAAGGAGCTGCTGGAG
MT422	OR694719	An. coluzzii Mopti male x AgNosCd-1 female	Rep1	F1	Black/CFP+	Drive/WT	Male
MT423	OR694720	An. coluzzii Mopti male x AgNosCd-1 female	Rep1	F1	Black/CFP+	Drive/WT	Male
MT424	OR694721	An. coluzzii Mopti male x AgNosCd-1 female	Rep1	F1	Black/CFP+	Drive/NHEJ	Male	TCCACCATTGTTGTTGCAGATGAGTCGTCACCCGAGTGGAACGGTACGGCGGTTAGCGACGATGCggccag---GGCGGCCGCCATAGCGGATGGCGAGAAGGCGCTGGGCGATAAGGAGCTGCTGGAG
	OR694722							TCCACCATTGTTGTTGCAGATGAGTCGTCACCCGAGTGGAACGGTACGGCGGTTAGCGACGATGCCA------------TAGCGGATGGCGAGAAGGCGCTGGGCGATAAGGAGCTGCTGGAG
MT425	OR694723	An. coluzzii Mopti male x AgNosCd-1 female	Rep1	F1	Black/CFP+	Drive/WT	Male
MT426	OR694724	An. coluzzii Mopti male x AgNosCd-1 female	Rep1	F1	Black/CFP+	Drive/WT	Male
MT427	OR694725	An. coluzzii Mopti male x AgNosCd-1 female	Rep1	F1	Black/CFP+	Drive/WT	Male
MT428	OR694726	An. coluzzii Mopti male x AgNosCd-1 female	Rep1	F1	Black/CFP+	Drive/WT	Male
MT429	OR694727	An. coluzzii Mopti male x AgNosCd-1 female	Rep1	F1	Black/CFP+	Drive/WT	Male
MT430	OR694728	An. coluzzii Mopti male x AgNosCd-1 female	Rep1	F1	Black/CFP+	Drive/NHEJ	Male	TCCACCATTGTTGTTGCAGATGAGTCGTCACCCGAGTGGAACGGTACGGCGGTTAGCGACGATGCC---------GCCATAGCGGATGGCGAGAAGGCGCTGGGCGATAAGGAGCTGCTGGAG
	OR694729							TCCACCATTGTTGTTGCAGATGAGTCGTCACCCGAGTGG-------------------------------CGGCCGCCATAGCGGATGGCGAGAAGGCGCTGGGCGATAAGGAGCTGCTGGAG
MT431	OR694730	An. coluzzii Mopti male x AgNosCd-1 female	Rep1	F1	Black/CFP+	Drive/NHEJ	Female	TCCACCATTGTTGTTGCAGATGAGTCGTCACCCGAGTGGAACGGTACGGCGGTTAGCGACGATGCC---------GCCATAGCGGATGGCGAGAAGGCGCTGGGCGATAAGGAGCTGCTGGAG
	OR694731							TCCACCATTGTTGTTGCAGATGAGTCGTC-------------------------------------------------------------GAGAAGGCGCTGGGCGATAAGGAGCTGCTGGAG
MT432	OR694732	An. coluzzii Mopti male x AgNosCd-1 female	Rep1	F1	Black/CFP+	Drive/NHEJ	Female	TCCACCATTGTTGTTGCAGATGAGTCGTCACCCGAGTGGAACGGTACGGCGGTTAGCGAC-----------------CATAGCGGATGGCGAGAAGGCGCTGGGCGATAAGGAGCTGCTGGAG
	OR694733							TCCACCATTGTTGTTGCAGATGAGTCGTCACCCGAGTGGAACGGTACGctcgcccgccgtcacccgagtggaac--------------------GGCGGCCGCCATAGCGGATGGCGAGAAGGCGCTGGGCGATAAGGAGCTGCTGGAG
MT433	OR694734	An. coluzzii Mopti male x AgNosCd-1 female	Rep1	F1	Black/CFP+	Drive/WT	Female
MT434	OR694735	An. coluzzii Mopti male x AgNosCd-1 female	Rep1	F1	Black/CFP+	Drive/NHEJ	Female	TCCACCATTGTTGTTGCAGATGAGTCGTCACCCGAGTGGAACGGTACGGCGGTTAGCGACGATGCCtcg------------ATAGCGGATGGCGAGAAGGCGCTGGGCGATAAGGAGCTGCTGGAG
	OR694736							TCCACCATTGTTGTTGCAGATGAGTCGTCACCCGAGTGGAACGGTACGGCGGTTAGCGACGATGCCgatgccg-AGGCGGCCGCCATAGCGGATGGCGAGAAGGCGCTGGGCGATAAGGAGCTGCTGGAG
MT435	OR694737	An. coluzzii Mopti male x AgNosCd-1 female	Rep1	F1	Black/CFP+	Drive/NHEJ	Female	TCCACCATTGTTGTTGCAGATGAGTCGTCACCCGAGTGGAACGGTACGGCGGTTAGCGACGATGCCtcg------------ATAGCGGATGGCGAGAAGGCGCTGGGCGATAAGGAGCTGCTGGAG
	OR694738							TCCACCATTGTTGTTGCAGATGAGTCGTCACCCGAGTGGAACGGTACGGCGGTTAGCGACGATGCCgatgccg-AGGCGGCCGCCATAGCGGATGGCGAGAAGGCGCTGGGCGATAAGGAGCTGCTGGAG
MT436	OR694739	An. coluzzii Mopti male x AgNosCd-1 female	Rep1	F1	Black/CFP+	Drive/WT	Female
MT437	OR694740	An. coluzzii Mopti male x AgNosCd-1 female	Rep1	F1	Black/CFP+	Drive/WT	Female
MT438	OR694741	An. coluzzii Mopti male x AgNosCd-1 female	Rep1	F1	Black/CFP+	Drive/WT	Female
MT439	OR694742	An. coluzzii Mopti male x AgNosCd-1 female	Rep1	F1	Black/CFP+	Drive/WT	Female
MT440	OR694743	An. coluzzii Mopti male x AgNosCd-1 female	Rep1	F1	Black/CFP+	Drive/WT	Female
MT441	OR694744	An. coluzzii Mopti male x AgNosCd-1 female	Rep2	F1	Black/CFP+	Drive/NHEJ	Male	TCCACCATTGTTGTTGCAGATGAGTCGTCACCCGAGTGGAACGGTACGGCGGTTAGCGACGATGCCga--------CGCCATAGCGGATGGCGAGAAGGCGCTGGGCGATAAGGAGCTGCTGGAG
	OR694745							TCCACCATTGTTGTTGCAGATGAGTCGTCACCCGAGTGGAACGGTACGGCGGTTAGCGAggct----------------GCCATAGCGGATGGCGAGAAGGCGCTGGGCGATAAGGAGCTGCTGGAG
MT442	OR694746	An. coluzzii Mopti male x AgNosCd-1 female	Rep2	F1	Black/CFP+	Drive/WT	Male
MT443	OR694747	An. coluzzii Mopti male x AgNosCd-1 female	Rep2	F1	Black/CFP+	Drive/WT	Male
MT444	OR694748	An. coluzzii Mopti male x AgNosCd-1 female	Rep2	F1	Black/CFP+	Drive/WT	Male
MT445	OR694749	An. coluzzii Mopti male x AgNosCd-1 female	Rep2	F1	Black/CFP+	Drive/NHEJ	Male	TCCACCATTGTTGTTGCAGATGAGTCGTCACCCGAGTGGAACGGTACGGCGGTTAGCGACGATGCCAta--GCGGCCGCCATAGCGGATGGCGAGAAGGCGCTGGGCGATAAGGAGCTGCTGGAG
MT446	OR694750	An. coluzzii Mopti male x AgNosCd-1 female	Rep2	F1	Black/CFP+	Drive/WT	Male
MT447	OR694751	An. coluzzii Mopti male x AgNosCd-1 female	Rep2	F1	Black/CFP+	Drive/NHEJ	Male	TCCACCATTGTTGTTGCAGATGAGTCGTCACCCGAGTGGAACGGTACGGCGGTTAGCGACG---------CGGCCGCCATAGCGGATGGCGAGAAGGCGCTGGGCGATAAGGAGCTGCTGGAG
	OR694752							TCCACCATTGTTGTTGCAGATGAGTCGTCACCCGAGTGGAACGGTACc-------------------------GCCGCCATAGCGGATGGCGAGAAGGCGCTGGGCGATAAGGAGCTGCTGGAG
MT448	OR694753	An. coluzzii Mopti male x AgNosCd-1 female	Rep2	F1	Black/CFP+	Drive/WT	Male
MT449	OR694754	An. coluzzii Mopti male x AgNosCd-1 female	Rep2	F1	Black/CFP+	Drive/NHEJ	Male	TCCACCATTGTTGTTGCAGATGAGTCGTCACCCGAGTGGAACGGTACGGCGGTTAGCGACGATGCCg-AGGCGGCCGCCATAGCGGATGGCGAGAAGGCGCTGGGCGATAAGGAGCTGCTGGAG
MT450	OR694755	An. coluzzii Mopti male x AgNosCd-1 female	Rep2	F1	Black/CFP+	Drive/NHEJ	Male	TCCACCATTGTTGTTGCAGATGAGTCGTCACCCGAGTGGAACGGTACGGCGGTTAGCGACGATGCCAAc-GCGGCCGCCATAGCGGATGGCGAGAAGGCGCTGGGCGATAAGGAGCTGCTGGAG
	OR694756							TCCACCATTGTTGTTGCAGATGAGTCGTCACCCGAGTGGAACGGTACGGCGGTTAGCGACGATGCC---------GCCATAGCGGATGGCGAGAAGGCGCTGGGCGATAAGGAGCTGCTGGAG
MT451	OR694757	An. coluzzii Mopti male x AgNosCd-1 female	Rep2	F1	Black/CFP+	Drive/WT	Female
MT452	OR694758	An. coluzzii Mopti male x AgNosCd-1 female	Rep2	F1	Black/CFP+	Drive/WT	Female
MT453	OR694759	An. coluzzii Mopti male x AgNosCd-1 female	Rep2	F1	Black/CFP+	Drive/NHEJ	Female	TCCACCATTGTTGTTGCAGATGAGTCGTCACCCGAGTGGAACGGTACGGCGGTTAGCGACGATG------CGGCCGCCATAGCGGATGGCGAGAAGGCGCTGGGCGATAAGGAGCTGCTGGAG
MT454	OR694760	An. coluzzii Mopti male x AgNosCd-1 female	Rep2	F1	Black/CFP+	Drive/WT	Female
MT455	OR694761	An. coluzzii Mopti male x AgNosCd-1 female	Rep2	F1	Black/CFP+	Drive/WT	Female
MT456	OR694762	An. coluzzii Mopti male x AgNosCd-1 female	Rep2	F1	Black/CFP+	Drive/NHEJ	Female	TCCACCATTGTTGTTGCAGATGAGTCGTCACCCGAGTGGAACGGTACGGCGGTTAGCGACGATGC---GGCGGCCGCCATAGCGGATGGCGAGAAGGCGCTGGGCGATAAGGAGCTGCTGGAG
MT457	OR694763	An. coluzzii Mopti male x AgNosCd-1 female	Rep2	F1	Black/CFP+	Drive/WT	Female
MT458	OR694764	An. coluzzii Mopti male x AgNosCd-1 female	Rep2	F1	Black/CFP+	Drive/WT	Female
MT459	OR694765	An. coluzzii Mopti male x AgNosCd-1 female	Rep2	F1	Black/CFP+	Drive/WT	Female
MT460	OR694766	An. coluzzii Mopti male x AgNosCd-1 female	Rep2	F1	Black/CFP+	Drive/WT	Female
MT461	OR694767	An. coluzzii Mopti male x AgNosCd-1 female	Rep3	F1	Black/CFP+	Drive/WT	Male
MT462	OR694768	An. coluzzii Mopti male x AgNosCd-1 female	Rep3	F1	Black/CFP+	Drive/NHEJ	Male	TCCACCATTGTTGTTGCAGATGAGTCGTCACCCGAGTGGAACGGTACGGCGGTTAGCGACGATGCCgccaAAGGCGGCCGCCATAGCGGATGGCGAGAAGGCGCTGGGCGATAAGGAGCTGCTGGAG
	OR694769							TCCACCATTGTTGTTGCAGATGAGTCGTCACCCGAGTGGAACGGTACGGCGGTTAGCGACGATGCCgcctta---GCGGCCGCCATAGCGGATGGCGAGAAGGCGCTGGGCGATAAGGAGCTGCTGGAG
MT463	OR694770	An. coluzzii Mopti male x AgNosCd-1 female	Rep3	F1	Black/CFP+	Drive/WT	Male
MT464	OR694771	An. coluzzii Mopti male x AgNosCd-1 female	Rep3	F1	Black/CFP+	Drive/WT	Male
MT465	OR694772	An. coluzzii Mopti male x AgNosCd-1 female	Rep3	F1	Black/CFP+	Drive/WT	Male
MT466	OR694773	An. coluzzii Mopti male x AgNosCd-1 female	Rep3	F1	Black/CFP+	Drive/WT	Male
MT467	OR694774	An. coluzzii Mopti male x AgNosCd-1 female	Rep3	F1	Black/CFP+	Drive/WT	Male
MT468	OR694775	An. coluzzii Mopti male x AgNosCd-1 female	Rep3	F1	Black/CFP+	Drive/WT	Male
MT469	OR694776	An. coluzzii Mopti male x AgNosCd-1 female	Rep3	F1	Black/CFP+	Drive/NHEJ	Male	TCCACCATTGTTGTTGCAGATGAGTCGTCACCCGAGTGGAACGGTACGGCGGTTAGCGACGA------GGCGGCCGCCATAGCGGATGGCGAGAAGGCGCTGGGCGATAAGGAGCTGCTGGAG
MT470	OR694777	An. coluzzii Mopti male x AgNosCd-1 female	Rep3	F1	Black/CFP+	Drive/WT	Male
MT471	OR694778	An. coluzzii Mopti male x AgNosCd-1 female	Rep3	F1	Black/CFP+	Drive/WT	Female
MT472	OR694779	An. coluzzii Mopti male x AgNosCd-1 female	Rep3	F1	Black/CFP+	Drive/WT	Female
MT473	OR694780	An. coluzzii Mopti male x AgNosCd-1 female	Rep3	F1	Black/CFP+	Drive/WT	Female
MT474	OR694781	An. coluzzii Mopti male x AgNosCd-1 female	Rep3	F1	Black/CFP+	Drive/WT	Female
MT475	OR694782	An. coluzzii Mopti male x AgNosCd-1 female	Rep3	F1	Black/CFP+	Drive/WT	Female
MT476	OR694783	An. coluzzii Mopti male x AgNosCd-1 female	Rep3	F1	Black/CFP+	Drive/NHEJ	Female	TCCACCATTGTTGTTGCAGATGAGTCGTCACCCGAGTGGAACGGTACGGCGGTTAGCGACGATGC------GGCCGCCATAGCGGATGGCGAGAAGGCGCTGGGCGATAAGGAGCTGCTGGAG
MT477	OR694784	An. coluzzii Mopti male x AgNosCd-1 female	Rep3	F1	Black/CFP+	Drive/WT	Female
MT478	OR694785	An. coluzzii Mopti male x AgNosCd-1 female	Rep3	F1	Black/CFP+	Drive/WT	Female
MT479	OR694786	An. coluzzii Mopti male x AgNosCd-1 female	Rep3	F1	Black/CFP+	Drive/NHEJ	Female	TCCACCATTGTTGTTGCAGATGAGTCGTCACCCGAGTGGAACGGTACGGCGGTTAGCGACGATGCC---------GCCATAGCGGATGGCGAGAAGGCGCTGGGCGATAAGGAGCTGCTGGAG
MT480	OR694787	An. coluzzii Mopti male x AgNosCd-1 female	Rep3	F1	Black/CFP+	Drive/NHEJ	Female	TCCACCATTGTTGTTGCAGATGAGTCGTCACCCGAGTGGAACGGTACGGCGGTTAGCGACGATGCC---------GCCATAGCGGATGGCGAGAAGGCGCTGGGCGATAAGGAGCTGCTGGAG
MT481	OR694788	AgNosCd-1 male x An. coluzzii Mopti female	Rep1	F1	Black/CFP+	Drive/WT	Male
MT482	OR694789	AgNosCd-1 male x An. coluzzii Mopti female	Rep1	F1	Black/CFP+	Drive/WT	Male
MT483	OR694790	AgNosCd-1 male x An. coluzzii Mopti female	Rep1	F1	Black/CFP+	Drive/WT	Male
MT484	OR694791	AgNosCd-1 male x An. coluzzii Mopti female	Rep1	F1	Black/CFP+	Drive/WT	Male
MT485	OR694792	AgNosCd-1 male x An. coluzzii Mopti female	Rep1	F1	Black/CFP+	Drive/WT	Male
MT486	OR694793	AgNosCd-1 male x An. coluzzii Mopti female	Rep1	F1	Black/CFP+	Drive/WT	Male
MT487	OR694794	AgNosCd-1 male x An. coluzzii Mopti female	Rep1	F1	Black/CFP+	Drive/WT	Male
MT488	OR694795	AgNosCd-1 male x An. coluzzii Mopti female	Rep1	F1	Black/CFP+	Drive/WT	Male
MT489	OR694796	AgNosCd-1 male x An. coluzzii Mopti female	Rep1	F1	Black/CFP+	Drive/WT	Male
MT490	OR694797	AgNosCd-1 male x An. coluzzii Mopti female	Rep1	F1	Black/CFP+	Drive/WT	Male
MT491	OR694798	AgNosCd-1 male x An. coluzzii Mopti female	Rep1	F1	Black/CFP+	Drive/WT	Female
MT492	OR694799	AgNosCd-1 male x An. coluzzii Mopti female	Rep1	F1	Black/CFP+	Drive/WT	Female
MT493	OR694800	AgNosCd-1 male x An. coluzzii Mopti female	Rep1	F1	Black/CFP+	Drive/WT	Female
MT494	OR694801	AgNosCd-1 male x An. coluzzii Mopti female	Rep1	F1	Black/CFP+	Drive/WT	Female
MT495	OR694802	AgNosCd-1 male x An. coluzzii Mopti female	Rep1	F1	Black/CFP+	Drive/WT	Female
MT496	OR694803	AgNosCd-1 male x An. coluzzii Mopti female	Rep1	F1	Black/CFP+	Drive/WT	Female
MT497	OR694804	AgNosCd-1 male x An. coluzzii Mopti female	Rep1	F1	Black/CFP+	Drive/WT	Female
MT498	OR694805	AgNosCd-1 male x An. coluzzii Mopti female	Rep1	F1	Black/CFP+	Drive/WT	Female
MT499	OR694806	AgNosCd-1 male x An. coluzzii Mopti female	Rep1	F1	Black/CFP+	Drive/WT	Female
MT500	OR694807	AgNosCd-1 male x An. coluzzii Mopti female	Rep1	F1	Black/CFP+	Drive/WT	Female
MT501	OR694808	AgNosCd-1 male x An. coluzzii Mopti female	Rep2	F1	Black/CFP+	Drive/WT	Male
MT502	OR694809	AgNosCd-1 male x An. coluzzii Mopti female	Rep2	F1	Black/CFP+	Drive/WT	Male
MT503	OR694810	AgNosCd-1 male x An. coluzzii Mopti female	Rep2	F1	Black/CFP+	Drive/WT	Male
MT504	OR694811	AgNosCd-1 male x An. coluzzii Mopti female	Rep2	F1	Black/CFP+	Drive/WT	Male
MT505	OR694812	AgNosCd-1 male x An. coluzzii Mopti female	Rep2	F1	Black/CFP+	Drive/WT	Male
MT506	OR694813	AgNosCd-1 male x An. coluzzii Mopti female	Rep2	F1	Black/CFP+	Drive/WT	Male
MT507	OR694814	AgNosCd-1 male x An. coluzzii Mopti female	Rep2	F1	Black/CFP+	Drive/WT	Male
MT508	OR694815	AgNosCd-1 male x An. coluzzii Mopti female	Rep2	F1	Black/CFP+	Drive/WT	Male
MT509	OR694816	AgNosCd-1 male x An. coluzzii Mopti female	Rep2	F1	Black/CFP+	Drive/WT	Male
MT510	OR694817	AgNosCd-1 male x An. coluzzii Mopti female	Rep2	F1	Black/CFP+	Drive/WT	Male
MT511	OR694818	AgNosCd-1 male x An. coluzzii Mopti female	Rep2	F1	Black/CFP+	Drive/WT	Female
MT512	OR694819	AgNosCd-1 male x An. coluzzii Mopti female	Rep2	F1	Black/CFP+	Drive/WT	Female
MT513	OR694820	AgNosCd-1 male x An. coluzzii Mopti female	Rep2	F1	Black/CFP+	Drive/WT	Female
MT514	OR694821	AgNosCd-1 male x An. coluzzii Mopti female	Rep2	F1	Black/CFP+	Drive/WT	Female
MT515	OR694822	AgNosCd-1 male x An. coluzzii Mopti female	Rep2	F1	Black/CFP+	Drive/WT	Female
MT516	OR694823	AgNosCd-1 male x An. coluzzii Mopti female	Rep2	F1	Black/CFP+	Drive/WT	Female
MT517	OR694824	AgNosCd-1 male x An. coluzzii Mopti female	Rep2	F1	Black/CFP+	Drive/WT	Female
MT518	OR694825	AgNosCd-1 male x An. coluzzii Mopti female	Rep2	F1	Black/CFP+	Drive/WT	Female
MT519	OR694826	AgNosCd-1 male x An. coluzzii Mopti female	Rep2	F1	Black/CFP+	Drive/WT	Female
MT520	OR694827	AgNosCd-1 male x An. coluzzii Mopti female	Rep2	F1	Black/CFP+	Drive/WT	Female
MT521	OR694828	AgNosCd-1 male x An. coluzzii Mopti female	Rep3	F1	Black/CFP+	Drive/WT	Male
MT522	OR694829	AgNosCd-1 male x An. coluzzii Mopti female	Rep3	F1	Black/CFP+	Drive/WT	Male
MT523	OR694830	AgNosCd-1 male x An. coluzzii Mopti female	Rep3	F1	Black/CFP+	Drive/WT	Male
MT524	OR694831	AgNosCd-1 male x An. coluzzii Mopti female	Rep3	F1	Black/CFP+	Drive/WT	Male
MT525	OR694832	AgNosCd-1 male x An. coluzzii Mopti female	Rep3	F1	Black/CFP+	Drive/WT	Male
MT526	OR694833	AgNosCd-1 male x An. coluzzii Mopti female	Rep3	F1	Black/CFP+	Drive/WT	Male
MT527	OR694834	AgNosCd-1 male x An. coluzzii Mopti female	Rep3	F1	Black/CFP+	Drive/WT	Male
MT528	OR694835	AgNosCd-1 male x An. coluzzii Mopti female	Rep3	F1	Black/CFP+	Drive/WT	Male
MT529	OR694836	AgNosCd-1 male x An. coluzzii Mopti female	Rep3	F1	Black/CFP+	Drive/WT	Male
MT530	OR694837	AgNosCd-1 male x An. coluzzii Mopti female	Rep3	F1	Black/CFP+	Drive/WT	Male
MT531	OR694838	AgNosCd-1 male x An. coluzzii Mopti female	Rep3	F1	Black/CFP+	Drive/WT	Female
MT532	OR694839	AgNosCd-1 male x An. coluzzii Mopti female	Rep3	F1	Black/CFP+	Drive/WT	Female
MT533	OR694840	AgNosCd-1 male x An. coluzzii Mopti female	Rep3	F1	Black/CFP+	Drive/WT	Female
MT534	OR694841	AgNosCd-1 male x An. coluzzii Mopti female	Rep3	F1	Black/CFP+	Drive/WT	Female
MT535	OR694842	AgNosCd-1 male x An. coluzzii Mopti female	Rep3	F1	Black/CFP+	Drive/WT	Female
MT536	OR694843	AgNosCd-1 male x An. coluzzii Mopti female	Rep3	F1	Black/CFP+	Drive/WT	Female
MT537	OR694844	AgNosCd-1 male x An. coluzzii Mopti female	Rep3	F1	Black/CFP+	Drive/WT	Female
MT538	OR694845	AgNosCd-1 male x An. coluzzii Mopti female	Rep3	F1	Black/CFP+	Drive/WT	Female
MT539	OR694846	AgNosCd-1 male x An. coluzzii Mopti female	Rep3	F1	Black/CFP+	Drive/WT	Female
MT540	OR694847	AgNosCd-1 male x An. coluzzii Mopti female	Rep3	F1	Black/CFP+	Drive/WT	Female
F2
MT265	OR694699	AgNosCd-1 male/An. coluzzii Mopti female hybrid Intercross	Rep3	F2	Black/CFP+	Drive/WT	Male
MT266	OR694700	AgNosCd-1 male/An. coluzzii Mopti female hybrid Intercross	Rep3	F2	Black/CFP+	Drive/WT	Male
MT267	OR694701	AgNosCd-1 male/An. coluzzii Mopti female hybrid Intercross	Rep3	F2	Black/CFP+	Drive/WT	Male
MT268	OR694702	AgNosCd-1 male/An. coluzzii Mopti female hybrid Intercross	Rep2	F2	Black/CFP+	Drive/WT	Male
MT269	OR694703	AgNosCd-1 male/An. coluzzii Mopti female hybrid Intercross	Rep2	F2	Black/CFP+	Drive/WT	Male
MT270	OR694704	AgNosCd-1 male/An. coluzzii Mopti female hybrid Intercross	Rep2	F2	Black/CFP+	Drive/WT	Female
MT271	OR694705	AgNosCd-1 male/An. coluzzii Mopti female hybrid Intercross	Rep2	F2	Black/CFP+	Drive/WT	Female
MT272	OR694706	AgNosCd-1 male/An. coluzzii Mopti female hybrid Intercross	Rep1	F2	Black/CFP+	Drive/WT	Female
MT241	OR694675	An. coluzzii Mopti male/AgNosCd-1 female hybrid Intercross	Rep1	F2	Black/CFP+	Drive/NHEJ	Male	TCCACCATTGTTGTTGCAGATGAGTCGTCACCCGAGTGGAACGGTACGGCGGTTAGCGACGATG---------CCGCCATAGCGGATGGCGAGAAGGCGCTGGGCGATAAGGAGCTGCTGGAG
MT242	OR694676	An. coluzzii Mopti male/AgNosCd-1 female hybrid Intercross	Rep1	F2	Black/CFP+	Drive/WT	Male
MT243	OR694677	An. coluzzii Mopti male/AgNosCd-1 female hybrid Intercross	Rep1	F2	Black/CFP+	Drive/WT	Male
MT244	OR694678	An. coluzzii Mopti male/AgNosCd-1 female hybrid Intercross	Rep1	F2	Black/CFP+	Drive/WT	Male
MT245	OR694679	An. coluzzii Mopti male/AgNosCd-1 female hybrid Intercross	Rep1	F2	Black/CFP+	Drive/NHEJ	Female	TCCACCATTGTTGTTGCAGATGAGTCGTCACCCGAGTGGAACGGTACGGCGGTTAGCGACGAT------GCGGCCGCCATAGCGGATGGCGAGAAGGCGCTGGGCGATAAGGAGCTGCTGGAG
MT246	OR694680	An. coluzzii Mopti male/AgNosCd-1 female hybrid Intercross	Rep1	F2	Black/CFP+	Drive/WT	Female
MT247	OR694681	An. coluzzii Mopti male/AgNosCd-1 female hybrid Intercross	Rep1	F2	Black/CFP+	Drive/NHEJ	Female	TCCACCATTGTTGTTGCAGATGAGTCGTCACCCGAGTGGAACGGTACGGCGGTTAGCGACG------AGGCGGCCGCCATAGCGGATGGCGAGAAGGCGCTGGGCGATAAGGAGCTGCTGGAG
MT248	OR694682	An. coluzzii Mopti male/AgNosCd-1 female hybrid Intercross	Rep1	F2	Black/CFP+	Drive/NHEJ	Female	TCCACCATTGTTGTTGCAGATGAGTCGTCACCCGAGTGGAACGGTACGGCGGTTAGCGACGATG---------CCGCCATAGCGGATGGCGAGAAGGCGCTGGGCGATAAGGAGCTGCTGGAG
MT249	OR694683	An. coluzzii Mopti male/AgNosCd-1 female hybrid Intercross	Rep2	F2	Black/CFP+	Drive/NHEJ	Male	TCCACCATTGTTGTTGCAGATGAGTCGTCACCCGAGTGGAACGGTACGGCGGTTAGCGACGATG---------CCGCCATAGCGGATGGCGAGAAGGCGCTGGGCGATAAGGAGCTGCTGGAG
MT250	OR694684	An. coluzzii Mopti male/AgNosCd-1 female hybrid Intercross	Rep2	F2	Black/CFP+	Drive/NHEJ	Male	TCCACCATTGTTGTTGCAGATGAGTCGTCACCCGAGTGGAACGGTACGGCGGTTAGCGACGATG---------CCGCCATAGCGGATGGCGAGAAGGCGCTGGGCGATAAGGAGCTGCTGGAG
MT251	OR694685	An. coluzzii Mopti male/AgNosCd-1 female hybrid Intercross	Rep2	F2	Black/CFP+	Drive/NHEJ	Female	TCCACCATTGTTGTTGCAGATGAGTCGTCACCCGAGTGGAACGGTACGGCGGTTAGCGACGATG---------CCGCCATAGCGGATGGCGAGAAGGCGCTGGGCGATAAGGAGCTGCTGGAG
MT252	OR694686	An. coluzzii Mopti male/AgNosCd-1 female hybrid Intercross	Rep2	F2	Black/CFP+	Drive/NHEJ	Female	TCCACCATTGTTGTTGCAGATGAGTCGTCACCCGAGTGGAACGGTACGGCGGTTAGCGACGATG---------CCGCCATAGCGGATGGCGAGAAGGCGCTGGGCGATAAGGAGCTGCTGGAG
MT253	OR694687	An. coluzzii Mopti male/AgNosCd-1 female hybrid Intercross	Rep2	F2	Black/CFP+	Drive/WT	Female
MT254	OR694688	An. coluzzii Mopti male/AgNosCd-1 female hybrid Intercross	Rep2	F2	Black/CFP+	Drive/NHEJ	Female	TCCACCATTGTTGTTGCAGATGAGTCGTCACCCGAGTGGAACGGTACGGCGGTTAGCGACGATG---------CCGCCATAGCGGATGGCGAGAAGGCGCTGGGCGATAAGGAGCTGCTGGAG
MT255	OR694689	An. coluzzii Mopti male/AgNosCd-1 female hybrid Intercross	Rep2	F2	Black/CFP+	Drive/NHEJ	Female	TCCACCATTGTTGTTGCAGATGAGTCGTCACCCGAGTGGAACGGTACGGCGGTTAGCGACGATG---------CCGCCATAGCGGATGGCGAGAAGGCGCTGGGCGATAAGGAGCTGCTGGAG
MT256	OR694690	An. coluzzii Mopti male/AgNosCd-1 female hybrid Intercross	Rep2	F2	Black/CFP+	Drive/NHEJ	Female	TCCACCATTGTTGTTGCAGATGAGTCGTCACCCGAGTGGAACGGTACGGCGGTTAGCGACG------AGGCGGCCGCCATAGCGGATGGCGAGAAGGCGCTGGGCGATAAGGAGCTGCTGGAG
MT257	OR694691	An. coluzzii Mopti male/AgNosCd-1 female hybrid Intercross	Rep3	F2	Black/CFP+	Drive/WT	Male
MT258	OR694692	An. coluzzii Mopti male/AgNosCd-1 female hybrid Intercross	Rep3	F2	Black/CFP+	Drive/NHEJ	Female	TCCACCATTGTTGTTGCAGATGAGTCGTCACCCGAGTGGAACGGTACGGCGGTTAGCGACGATGC-GCGACGAAAGGCGGCCGCCATAGCGGATGGCGAGAAGGCGCTGGGCGATAAGGAGCTGCTGGAG
MT259	OR694693	An. coluzzii Mopti male/AgNosCd-1 female hybrid Intercross	Rep3	F2	Black/CFP+	Drive/WT	Female
MT260	OR694694	An. coluzzii Mopti male/AgNosCd-1 female hybrid Intercross	Rep3	F2	Black/CFP+	Drive/NHEJ	Female	TCCACCATTGTTGTTGCAGATGAGTCGTCACCCGAGTGGAACGGTACGGCGGTTAGCGACGATGCCA-------TCGTCGATTGCGCCATAGCGGATGGCGAGAAGGCGCTGGGCGATAAGGAGCTGCTGGAG
MT261	OR694695	An. coluzzii Mopti male/AgNosCd-1 female hybrid Intercross	Rep3	F2	Black/CFP+	Drive/NHEJ	Female	TCCACCATTGTTGTTGCAGATGAGTCGTCACCCGAGTGGAACGGTACGGCGGTTAGCGACGATGCCA-------TCGTCGATTGCGCCATAGCGGATGGCGAGAAGGCGCTGGGCGATAAGGAGCTGCTGGAG
MT262	OR694696	An. coluzzii Mopti male/AgNosCd-1 female hybrid Intercross	Rep3	F2	Black/CFP+	Drive/NHEJ	Female	TCCACCATTGTTGTTGCAGATGAGTCGTCACCCGAGTGGAACGGTACGGCGGTTAGCGACGATGC-GCGACGAAAGGCGGCCGCCATAGCGGATGGCGAGAAGGCGCTGGGCGATAAGGAGCTGCTGGAG
MT263	OR694697	An. coluzzii Mopti male/AgNosCd-1 female hybrid Intercross	Rep3	F2	Black/CFP+	Drive/NHEJ	Female	TCCACCATTGTTGTTGCAGATGAGTCGTCACCCGAGTGGAACGGTACGGCGGTTAGCGACGATG------CGGCCGCCATAGCGGATGGCGAGAAGGCGCTGGGCGATAAGGAGCTGCTGGAG
MT264	OR694698	An. coluzzii Mopti male/AgNosCd-1 female hybrid Intercross	Rep3	F2	Black/CFP+	Drive/NHEJ	Female	TCCACCATTGTTGTTGCAGATGAGTCGTCACCCGAGTGGAACGGTACGGCGGTTAGCGACGATG------CGGCCGCCATAGCGGATGGCGAGAAGGCGCTGGGCGATAAGGAGCTGCTGGAG
MT215	OR694631	An. coluzzii Mopti male/AgNosCd-1 female hybrid Intercross	Rep2	F2	Black/CFP-	WT/NHEJ	Female	TCCACCATTGTTGTTGCAGATGAGTCGTCACCCGAGTGGAACGGTACGGCGGTTAGCGACGATG---------CCGCCATAGCGGATGGCGAGAAGGCGCTGGGCGATAAGGAGCTGCTGGAG
MT216	OR694632	An. coluzzii Mopti male/AgNosCd-1 female hybrid Intercross	Rep2	F2	Black/CFP-	WT/NHEJ	Female	TCCACCATTGTTGTTGCAGATGAGTCGTCACCCGAGTGGAACGGTACGGCGGTTAGCGACGATG---------CCGCCATAGCGGATGGCGAGAAGGCGCTGGGCGATAAGGAGCTGCTGGAG
MT217	OR694633	An. coluzzii Mopti male/AgNosCd-1 female hybrid Intercross	Rep2	F2	Black/CFP-	WT/NHEJ	Male	TCCACCATTGTTGTTGCAGATGAGTCGTCACCCGAGTGGAACGGTACGGCGGTTAGCGACGATG---------CCGCCATAGCGGATGGCGAGAAGGCGCTGGGCGATAAGGAGCTGCTGGAG
MT218	OR694634	An. coluzzii Mopti male/AgNosCd-1 female hybrid Intercross	Rep2	F2	Black/CFP-	WT/NHEJ	Male	TCCACCATTGTTGTTGCAGATGAGTCGTCACCCGAGTGGAACGGTACGGCGGTTAGCGACGATG---------CCGCCATAGCGGATGGCGAGAAGGCGCTGGGCGATAAGGAGCTGCTGGAG
MT219	OR694635	An. coluzzii Mopti male/AgNosCd-1 female hybrid Intercross	Rep3	F2	Black/CFP-	NHEJ/NHEJ	Male	TCCACCATTGTTGTTGCAGATGAGTCGTCACCCGAGTGGAACGGTACGGCGGTTAGCGACGATG------CGGCCGCCATAGCGGATGGCGAGAAGGCGCTGGGCGATAAGGAGCTGCTGGAG
	OR694636							TCCACCATTGTTGTTGCAGATGAGTCGTCACCCGAGTGGAACccgcgtcgga-----------------GCGGCCGCCATAGCGGATGGCGAGAAGGCGCTGGGCGATAAGGAGCTGCTGGAG
MT220	OR694637	An. coluzzii Mopti male/AgNosCd-1 female hybrid Intercross	Rep3	F2	Black/CFP-	NHEJ/NHEJ	Male	TCCACCATTGTTGTTGCAGATGAGTCGTCACCCGAGTGGAACGGTACGGCGGTTAGCGACGATG------CGGCCGCCATAGCGGATGGCGAGAAGGCGCTGGGCGATAAGGAGCTGCTGGAG
	OR694638							TCCACCATTGTTGTTGCAGATGAGTCGTCACCCGAGTGGAACccgcgtcgga-----------------GCGGCCGCCATAGCGGATGGCGAGAAGGCGCTGGGCGATAAGGAGCTGCTGGAG
MT221	OR694639	An. coluzzii Mopti male/AgNosCd-1 female hybrid Intercross	Rep3	F2	Black/CFP-	NHEJ/NHEJ	Female	TCCACCATTGTTGTTGCAGATGAGTCGTCACCCGAGTGGAACGGTACGGCGGTTAGCGACGATG---------CCGCCATAGCGGATGGCGAGAAGGCGCTGGGCGATAAGGAGCTGCTGGAG
	OR694640							TCCACCATTGTTGTTGCAGATGAGTCGTCACCCGAGTGGAACccgcgtcgga-----------------GCGGCCGCCATAGCGGATGGCGAGAAGGCGCTGGGCGATAAGGAGCTGCTGGAG
MT222	OR694641	An. coluzzii Mopti male/AgNosCd-1 female hybrid Intercross	Rep3	F2	Black/CFP-	NHEJ/NHEJ	Female	TCCACCATTGTTGTTGCAGATGAGTCGTCACCCGAGTGGAACGGTACGGCGGTTAGCGACGATG------CGGCCGCCATAGCGGATGGCGAGAAGGCGCTGGGCGATAAGGAGCTGCTGGAG
	OR694642							TCCACCATTGTTGTTGCAGATGAGTCGTCACCCGAGTGGAACccgcgtcgga-----------------GCGGCCGCCATAGCGGATGGCGAGAAGGCGCTGGGCGATAAGGAGCTGCTGGAG
MT223	OR694643	An. coluzzii Mopti male/AgNosCd-1 female hybrid Intercross	Rep2	F2	Cardinal/CFP-	NHEJ/NHEJ	Female	TCCACCATTGTTGTTGCAGATGAGTCGTCACCCGAGTGGAACGGTACGGCGGTTAGCGACGAT-----GGCGGCCGCCATAGCGGATGGCGAGAAGGCGCTGGGCGATAAGGAGCTGCTGGAG
	OR694644							TCCACCATTGTTGTTGCAGATGAGTCGTCACCCGAGTGGAACGGTACGGCGGTTAGCGAC-------acAGGCGGCCGCCATAGCGGATGGCGAGAAGGCGCTGGGCGATAAGGAGCTGCTGGAG
MT224	OR694645	An. coluzzii Mopti male/AgNosCd-1 female hybrid Intercross	Rep2	F2	Cardinal/CFP-	NHEJ/NHEJ	Female	TCCACCATTGTTGTTGCAGATGAGTCGTCACCCGAGTGGAACGGTACGGCGGTTAGCGACGAT-----GGCGGCCGCCATAGCGGATGGCGAGAAGGCGCTGGGCGATAAGGAGCTGCTGGAG
	OR694646							TCCACCATTGTTGTTGCAGATGAGTCGTCACCCGAGTGGAACGGTACGGCGGTTAGCGAC-------acAGGCGGCCGCCATAGCGGATGGCGAGAAGGCGCTGGGCGATAAGGAGCTGCTGGAG
MT225	OR694647	An. coluzzii Mopti male/AgNosCd-1 female hybrid Intercross	Rep2	F2	Cardinal/CFP-	NHEJ/NHEJ	Male	TCCACCATTGTTGTTGCAGATGAGTCGTCACCCGAGTGGAACGGTACGGCGGTTAGCGACGATGC--AGGCGGCCGCCATAGCGGATGGCGAGAAGGCGCTGGGCGATAAGGAGCTGCTGGAG
	OR694648							TCCACCATTGTTGTTGCAGATGAGTCGTCACCCGAGTGGAACGGTA---------------------AGGCGGCCGCCATAGCGGATGGCGAGAAGGCGCTGGGCGATAAGGAGCTGCTGGAG
MT226	OR694649	An. coluzzii Mopti male/AgNosCd-1 female hybrid Intercross	Rep2	F2	Cardinal/CFP-	NHEJ/NHEJ	Female	TCCACCATTGTTGTTGCAGATGAGTCGTCACCCGAGTGGAACGGTACGGCGGTTAGCGACGATGC--AGGCGGCCGCCATAGCGGATGGCGAGAAGGCGCTGGGCGATAAGGAGCTGCTGGAG
	OR694650							TCCACCATTGTTGTTGCAGATGAGTCGTCACCCGAGTGGAACGGTA---------------------AGGCGGCCGCCATAGCGGATGGCGAGAAGGCGCTGGGCGATAAGGAGCTGCTGGAG
MT227	OR694651	An. coluzzii Mopti male/AgNosCd-1 female hybrid Intercross	Rep2	F2	Cardinal/CFP-	NHEJ/NHEJ	Female	TCCACCATTGTTGTTGCAGATGAGTCGTCACCCGAGTGGAACGGTACGGCGGTTAGCGACGATGC--AGGCGGCCGCCATAGCGGATGGCGAGAAGGCGCTGGGCGATAAGGAGCTGCTGGAG
	OR694652							TCCACCATTGTTGTTGCAGATGAGTCGTCACCCGAGTGGAACGGTA---------------------AGGCGGCCGCCATAGCGGATGGCGAGAAGGCGCTGGGCGATAAGGAGCTGCTGGAG
MT228	OR694653	An. coluzzii Mopti male/AgNosCd-1 female hybrid Intercross	Rep2	F2	Cardinal/CFP-	NHEJ/NHEJ	Male	TCCACCATTGTTGTTGCAGATGAGTCGTCACCCGAGTGGAACGGTACGGCGGTTAGCGACGATGC--AGGCGGCCGCCATAGCGGATGGCGAGAAGGCGCTGGGCGATAAGGAGCTGCTGGAG
	OR694654							TCCACCATTGTTGTTGCAGATGAGTCGTCACCCGAGTGGAACGGTA---------------------AGGCGGCCGCCATAGCGGATGGCGAGAAGGCGCTGGGCGATAAGGAGCTGCTGGAG
MT229	OR694655	An. coluzzii Mopti male/AgNosCd-1 female hybrid Intercross	Rep2	F2	Cardinal/CFP-	NHEJ/NHEJ	Female	TCCACCATTGTTGTTGCAGATGAGTCGTCACCCGAGTGGAACGGTACGGCGGTTAGCGACGAT-----GGCGGCCGCCATAGCGGATGGCGAGAAGGCGCTGGGCGATAAGGAGCTGCTGGAG
	OR694656							TCCACCATTGTTGTTGCAGATGAGTCGTCACCCGAGTGGAACGGTACGGCGGTTAGCGAC-------acAGGCGGCCGCCATAGCGGATGGCGAGAAGGCGCTGGGCGATAAGGAGCTGCTGGAG
MT230	OR694657	An. coluzzii Mopti male/AgNosCd-1 female hybrid Intercross	Rep3	F2	Cardinal/CFP-	NHEJ/NHEJ	Female	TCCACCATTGTTGTTGCAGATGAGTCGTCACCCGAGTGGAACGGTACGGCGGTTAGCGACGATGCCgccatagcggatggc------GCCGCCATAGCGGATGGCGAGAAGGCGCTGGGCGATAAGGAGCTGCTGGAG
	OR694658							TCCACCATTGTTGTTGCAGATGAGTCGTCACCCGAGTGGAACGGTACGGCGGTTA-------------GGCGGCCGCCATAGCGGATGGCGAGAAGGCGCTGGGCGATAAGGAGCTGCTGGAG
MT231	OR694659	An. coluzzii Mopti male/AgNosCd-1 female hybrid Intercross	Rep3	F2	Cardinal/CFP-	NHEJ/NHEJ	Female	TCCACCATTGTTGTTGCAGATGAGTCGTCACCCGAGTGGAACGGTACGGCGGTTAGCG--------------GCCGCCATAGCGGATGGCGAGAAGGCGCTGGGCGATAAGGAGCTGCTGGAG
	OR694660							TCCACCATTGTTGTTGCAGATGAGTCGTCACCCGAGTGGAACGGTA----------------------------CGCCATAGCGGATGGCGAGAAGGCGCTGGGCGATAAGGAGCTGCTGGAG
MT232	OR694661	An. coluzzii Mopti male/AgNosCd-1 female hybrid Intercross	Rep3	F2	Cardinal/CFP-	NHEJ/NHEJ	Female	TCCACCATTGTTGTTGCAGATGAGTCGTCACCCGAGTGGAACGGTACGGCGGTTA-------------GGCGGCCGCCATAGCGGATGGCGAGAAGGCGCTGGGCGATAAGGAGCTGCTGGAG
	OR694662							TCCACCATTGTTGTTGCAGATGAGTCGTCACCCGAGTGGAACGGTACacggt--------------------AGGCGGCCGCCATAGCGGATGGCGAGAAGGCGCTGGGCGATAAGGAGCTGCTGGAG
MT233	OR694663	An. coluzzii Mopti male/AgNosCd-1 female hybrid Intercross	Rep3	F2	Cardinal/CFP-	NHEJ/NHEJ	Female	TCCACCATTGTTGTTGCAGATGAGTCGTCACCCGAGTGGAACGGTACGGCGGTTAGCGACGAT-----GGCGGCCGCCATAGCGGATGGCGAGAAGGCGCTGGGCGATAAGGAGCTGCTGGAG
	OR694664							TCCACCATTGTTGTTGCAGATGAGTCGTCACCCGAGTGGAACGGTACGGCGGTTA-------------GGCGGCCGCCATAGCGGATGGCGAGAAGGCGCTGGGCGATAAGGAGCTGCTGGAG
MT234	OR694665	An. coluzzii Mopti male/AgNosCd-1 female hybrid Intercross	Rep3	F2	Cardinal/CFP-	NHEJ/NHEJ	Female	TCCACCATTGTTGTTGCAGATGAGTCGTCACCCGAGTGGAACGGTACGGCGGTTA-------------GGCGGCCGCCATAGCGGATGGCGAGAAGGCGCTGGGCGATAAGGAGCTGCTGGAG
	OR694666							TCCACCATTGTTGTTGCAGATGAGTCGTCACCCGAGTGGAACGGTA----------------------------CGCCATAGCGGATGGCGAGAAGGCGCTGGGCGATAAGGAGCTGCTGGAG
MT235	OR694667	An. coluzzii Mopti male/AgNosCd-1 female hybrid Intercross	Rep3	F2	Cardinal/CFP-	NHEJ/NHEJ	Female	TCCACCATTGTTGTTGCAGATGAGTCGTCACCCGAGTGGAACGGTACGGCGGTTAGCGACGAT-----GGCGGCCGCCATAGCGGATGGCGAGAAGGCGCTGGGCGATAAGGAGCTGCTGGAG
	OR694668							TCCACCATTGTTGTTGCAGATGAGTCGTCACCCGAGTGGAACGGTACGGCGGTTAGCGACGAT------------GCCATAGCGGATGGCGAGAAGGCGCTGGGCGATAAGGAGCTGCTGGAG
MT236	OR694669	An. coluzzii Mopti male/AgNosCd-1 female hybrid Intercross	Rep3	F2	Cardinal/CFP-	NHEJ/NHEJ	Female	TCCACCATTGTTGTTGCAGATGAGTCGTCACCCGAGTGGAACGGTACGGCGGTTAGCGACGAT-----GGCGGCCGCCATAGCGGATGGCGAGAAGGCGCTGGGCGATAAGGAGCTGCTGGAG
	OR694670							TCCACCATTGTTGTTGCAGATGAGTCGTCACCCGAGTGGAACGGTACGGCGGTTA-------------GGCGGCCGCCATAGCGGATGGCGAGAAGGCGCTGGGCGATAAGGAGCTGCTGGAG
MT237	OR694671	An. coluzzii Mopti male/AgNosCd-1 female hybrid Intercross	Rep3	F2	Cardinal/CFP-	NHEJ/NHEJ	Female	TCCACCATTGTTGTTGCAGATGAGTCGTCACCCGAGTGGAACGGTACGGCGGTTAGCGACGAT-----GGCGGCCGCCATAGCGGATGGCGAGAAGGCGCTGGGCGATAAGGAGCTGCTGGAG
	OR694672							TCCACCATTGTTGTTGCAGATGAGTCGTCACCCGAGTGGAACGGTACGGCGGTTA-------------GGCGGCCGCCATAGCGGATGGCGAGAAGGCGCTGGGCGATAAGGAGCTGCTGGAG
MT238	OR694673	An. coluzzii Mopti male/AgNosCd-1 female hybrid Intercross	Rep3	F2	Cardinal/CFP-	NHEJ/NHEJ	Male	TCCACCATTGTTGTTGCAGATGAGTCGTCACCCGAGTGGAACGGTACGGCGGTTAGCGACGATGCCgccgt------------------------GAGAAGGCGCTGGGCGATAAGGAGCTGCTGGAG
	OR694674							TCCACCATTGTTGTTGCAGATGAGTCGTCACCCGAGTGGAACGGTACGGCGGTTA-------------GGCGGCCGCCATAGCGGATGGCGAGAAGGCGCTGGGCGATAAGGAGCTGCTGGAG
MT301		AgNosCd-1 male/An. coluzzii Mopti female hybrid Intercross	Rep1	F2	Cardinal/CFP+	Drive/Drive	Male
MT302		AgNosCd-1 male/An. coluzzii Mopti female hybrid Intercross	Rep1	F2	Cardinal/CFP+	Drive/Drive	Male
MT303		AgNosCd-1 male/An. coluzzii Mopti female hybrid Intercross	Rep1	F2	Cardinal/CFP+	Drive/Drive	Male
MT304		AgNosCd-1 male/An. coluzzii Mopti female hybrid Intercross	Rep1	F2	Cardinal/CFP+	Drive/Drive	Male
MT305		AgNosCd-1 male/An. coluzzii Mopti female hybrid Intercross	Rep1	F2	Cardinal/CFP+	Drive/Drive	Male
MT306		AgNosCd-1 male/An. coluzzii Mopti female hybrid Intercross	Rep1	F2	Cardinal/CFP+	Drive/Drive	Male
MT307		AgNosCd-1 male/An. coluzzii Mopti female hybrid Intercross	Rep1	F2	Cardinal/CFP+	Drive/Drive	Male
MT308		AgNosCd-1 male/An. coluzzii Mopti female hybrid Intercross	Rep1	F2	Cardinal/CFP+	Drive/Drive	Male
MT309		AgNosCd-1 male/An. coluzzii Mopti female hybrid Intercross	Rep1	F2	Cardinal/CFP+	Drive/Drive	Male
MT310		AgNosCd-1 male/An. coluzzii Mopti female hybrid Intercross	Rep1	F2	Cardinal/CFP+	Drive/Drive	Male
MT311		AgNosCd-1 male/An. coluzzii Mopti female hybrid Intercross	Rep1	F2	Cardinal/CFP+	Drive/Drive	Female
MT312		AgNosCd-1 male/An. coluzzii Mopti female hybrid Intercross	Rep1	F2	Cardinal/CFP+	Drive/Drive	Female
MT313		AgNosCd-1 male/An. coluzzii Mopti female hybrid Intercross	Rep1	F2	Cardinal/CFP+	Drive/Drive	Female
MT314		AgNosCd-1 male/An. coluzzii Mopti female hybrid Intercross	Rep1	F2	Cardinal/CFP+	Drive/Drive	Female
MT315		AgNosCd-1 male/An. coluzzii Mopti female hybrid Intercross	Rep1	F2	Cardinal/CFP+	Drive/Drive	Female
MT316		AgNosCd-1 male/An. coluzzii Mopti female hybrid Intercross	Rep1	F2	Cardinal/CFP+	Drive/Drive	Female
MT317		AgNosCd-1 male/An. coluzzii Mopti female hybrid Intercross	Rep1	F2	Cardinal/CFP+	Drive/Drive	Female
MT318		AgNosCd-1 male/An. coluzzii Mopti female hybrid Intercross	Rep1	F2	Cardinal/CFP+	Drive/Drive	Female
MT319		AgNosCd-1 male/An. coluzzii Mopti female hybrid Intercross	Rep1	F2	Cardinal/CFP+	Drive/Drive	Female
MT320		AgNosCd-1 male/An. coluzzii Mopti female hybrid Intercross	Rep1	F2	Cardinal/CFP+	Drive/Drive	Female
MT321		AgNosCd-1 male/An. coluzzii Mopti female hybrid Intercross	Rep2	F2	Cardinal/CFP+	Drive/Drive	Male
MT322		AgNosCd-1 male/An. coluzzii Mopti female hybrid Intercross	Rep2	F2	Cardinal/CFP+	Drive/Drive	Male
MT323		AgNosCd-1 male/An. coluzzii Mopti female hybrid Intercross	Rep2	F2	Cardinal/CFP+	Drive/Drive	Male
MT324		AgNosCd-1 male/An. coluzzii Mopti female hybrid Intercross	Rep2	F2	Cardinal/CFP+	Drive/Drive	Male
MT325		AgNosCd-1 male/An. coluzzii Mopti female hybrid Intercross	Rep2	F2	Cardinal/CFP+	Drive/Drive	Male
MT326		AgNosCd-1 male/An. coluzzii Mopti female hybrid Intercross	Rep2	F2	Cardinal/CFP+	Drive/Drive	Male
MT327		AgNosCd-1 male/An. coluzzii Mopti female hybrid Intercross	Rep2	F2	Cardinal/CFP+	Drive/Drive	Male
MT328		AgNosCd-1 male/An. coluzzii Mopti female hybrid Intercross	Rep2	F2	Cardinal/CFP+	Drive/Drive	Male
MT329		AgNosCd-1 male/An. coluzzii Mopti female hybrid Intercross	Rep2	F2	Cardinal/CFP+	Drive/Drive	Male
MT330		AgNosCd-1 male/An. coluzzii Mopti female hybrid Intercross	Rep2	F2	Cardinal/CFP+	Drive/Drive	Male
MT331		AgNosCd-1 male/An. coluzzii Mopti female hybrid Intercross	Rep2	F2	Cardinal/CFP+	Drive/Drive	Female
MT332		AgNosCd-1 male/An. coluzzii Mopti female hybrid Intercross	Rep2	F2	Cardinal/CFP+	Drive/Drive	Female
MT333		AgNosCd-1 male/An. coluzzii Mopti female hybrid Intercross	Rep2	F2	Cardinal/CFP+	Drive/Drive	Female
MT334		AgNosCd-1 male/An. coluzzii Mopti female hybrid Intercross	Rep2	F2	Cardinal/CFP+	Drive/Drive	Female
MT335		AgNosCd-1 male/An. coluzzii Mopti female hybrid Intercross	Rep2	F2	Cardinal/CFP+	Drive/Drive	Female
MT336		AgNosCd-1 male/An. coluzzii Mopti female hybrid Intercross	Rep2	F2	Cardinal/CFP+	Drive/Drive	Female
MT337		AgNosCd-1 male/An. coluzzii Mopti female hybrid Intercross	Rep2	F2	Cardinal/CFP+	Drive/Drive	Female
MT338		AgNosCd-1 male/An. coluzzii Mopti female hybrid Intercross	Rep2	F2	Cardinal/CFP+	Drive/Drive	Female
MT339		AgNosCd-1 male/An. coluzzii Mopti female hybrid Intercross	Rep2	F2	Cardinal/CFP+	Drive/Drive	Female
MT340		AgNosCd-1 male/An. coluzzii Mopti female hybrid Intercross	Rep2	F2	Cardinal/CFP+	Drive/Drive	Female
MT341		AgNosCd-1 male/An. coluzzii Mopti female hybrid Intercross	Rep3	F2	Cardinal/CFP+	Drive/Drive	Male
MT342		AgNosCd-1 male/An. coluzzii Mopti female hybrid Intercross	Rep3	F2	Cardinal/CFP+	Drive/Drive	Male
MT343		AgNosCd-1 male/An. coluzzii Mopti female hybrid Intercross	Rep3	F2	Cardinal/CFP+	Drive/Drive	Male
MT344		AgNosCd-1 male/An. coluzzii Mopti female hybrid Intercross	Rep3	F2	Cardinal/CFP+	Drive/Drive	Male
MT345		AgNosCd-1 male/An. coluzzii Mopti female hybrid Intercross	Rep3	F2	Cardinal/CFP+	Drive/Drive	Male
MT346		AgNosCd-1 male/An. coluzzii Mopti female hybrid Intercross	Rep3	F2	Cardinal/CFP+	Drive/Drive	Male
MT347		AgNosCd-1 male/An. coluzzii Mopti female hybrid Intercross	Rep3	F2	Cardinal/CFP+	Drive/Drive	Male
MT348		AgNosCd-1 male/An. coluzzii Mopti female hybrid Intercross	Rep3	F2	Cardinal/CFP+	Drive/Drive	Male
MT349		AgNosCd-1 male/An. coluzzii Mopti female hybrid Intercross	Rep3	F2	Cardinal/CFP+	Drive/Drive	Male
MT350		AgNosCd-1 male/An. coluzzii Mopti female hybrid Intercross	Rep3	F2	Cardinal/CFP+	Drive/Drive	Male
MT351		AgNosCd-1 male/An. coluzzii Mopti female hybrid Intercross	Rep3	F2	Cardinal/CFP+	Drive/Drive	Female
MT352		AgNosCd-1 male/An. coluzzii Mopti female hybrid Intercross	Rep3	F2	Cardinal/CFP+	Drive/Drive	Female
MT353		AgNosCd-1 male/An. coluzzii Mopti female hybrid Intercross	Rep3	F2	Cardinal/CFP+	Drive/Drive	Female
MT354		AgNosCd-1 male/An. coluzzii Mopti female hybrid Intercross	Rep3	F2	Cardinal/CFP+	Drive/Drive	Female
MT355		AgNosCd-1 male/An. coluzzii Mopti female hybrid Intercross	Rep3	F2	Cardinal/CFP+	Drive/Drive	Female
MT356		AgNosCd-1 male/An. coluzzii Mopti female hybrid Intercross	Rep3	F2	Cardinal/CFP+	Drive/Drive	Female
MT357		AgNosCd-1 male/An. coluzzii Mopti female hybrid Intercross	Rep3	F2	Cardinal/CFP+	Drive/Drive	Female
MT358		AgNosCd-1 male/An. coluzzii Mopti female hybrid Intercross	Rep3	F2	Cardinal/CFP+	Drive/Drive	Female
MT359		AgNosCd-1 male/An. coluzzii Mopti female hybrid Intercross	Rep3	F2	Cardinal/CFP+	Drive/Drive	Female
MT360		AgNosCd-1 male/An. coluzzii Mopti female hybrid Intercross	Rep3	F2	Cardinal/CFP+	Drive/Drive	Female
MT361		An. coluzzii Mopti male/AgNosCd-1 female hybrid Intercross	Rep1	F2	Cardinal/CFP+	Drive/Drive	Male
MT362		An. coluzzii Mopti male/AgNosCd-1 female hybrid Intercross	Rep1	F2	Cardinal/CFP+	Drive/Drive	Male
MT363		An. coluzzii Mopti male/AgNosCd-1 female hybrid Intercross	Rep1	F2	Cardinal/CFP+	Drive/Drive	Male
MT364		An. coluzzii Mopti male/AgNosCd-1 female hybrid Intercross	Rep1	F2	Cardinal/CFP+	Drive/Drive	Male
MT365		An. coluzzii Mopti male/AgNosCd-1 female hybrid Intercross	Rep1	F2	Cardinal/CFP+	Drive/Drive	Male
MT366		An. coluzzii Mopti male/AgNosCd-1 female hybrid Intercross	Rep1	F2	Cardinal/CFP+	Drive/Drive	Male
MT367	OR694707	An. coluzzii Mopti male/AgNosCd-1 female hybrid Intercross	Rep1	F2	Cardinal/CFP+	Drive/NHEJ	Male	TCCACCATTGTTGTTGCAGATGAGTCGTCACCCGAGTGGAACGGTACGGCGGTTAGCGACG-----------GCCGCCATAGCGGATGGCGAGAAGGCGCTGGGCGATAAGGAGCTGCTGGAG
MT368	OR694708	An. coluzzii Mopti male/AgNosCd-1 female hybrid Intercross	Rep1	F2	Cardinal/CFP+	Drive/NHEJ	Male	TCCACCATTGTTGTTGCAGATGAGTCGTCACCCGAGTGGAACGGTACGGCGGTTAGCGACG-----------GCCGCCATAGCGGATGGCGAGAAGGCGCTGGGCGATAAGGAGCTGCTGGAG
MT369	OR694709	An. coluzzii Mopti male/AgNosCd-1 female hybrid Intercross	Rep1	F2	Cardinal/CFP+	Drive/NHEJ	Male	TCCACCATTGTTGTTGCAGATGAGTCGTCACCCGAGTGGAACGGTACGGCGGTTAGCGACGATGCCgagcgacg-AGGCGGCCGCCATAGCGGATGGCGAGAAGGCGCTGGGCGATAAGGAGCTGCTGGAG
MT370		An. coluzzii Mopti male/AgNosCd-1 female hybrid Intercross	Rep1	F2	Cardinal/CFP+	Drive/Drive	Male
MT371		An. coluzzii Mopti male/AgNosCd-1 female hybrid Intercross	Rep1	F2	Cardinal/CFP+	Drive/Drive	Female
MT372		An. coluzzii Mopti male/AgNosCd-1 female hybrid Intercross	Rep1	F2	Cardinal/CFP+	Drive/Drive	Female
MT373		An. coluzzii Mopti male/AgNosCd-1 female hybrid Intercross	Rep1	F2	Cardinal/CFP+	Drive/Drive	Female
MT374		An. coluzzii Mopti male/AgNosCd-1 female hybrid Intercross	Rep1	F2	Cardinal/CFP+	Drive/Drive	Female
MT375		An. coluzzii Mopti male/AgNosCd-1 female hybrid Intercross	Rep1	F2	Cardinal/CFP+	Drive/Drive	Female
MT376		An. coluzzii Mopti male/AgNosCd-1 female hybrid Intercross	Rep1	F2	Cardinal/CFP+	Drive/Drive	Female
MT377		An. coluzzii Mopti male/AgNosCd-1 female hybrid Intercross	Rep1	F2	Cardinal/CFP+	Drive/Drive	Female
MT378		An. coluzzii Mopti male/AgNosCd-1 female hybrid Intercross	Rep1	F2	Cardinal/CFP+	Drive/Drive	Female
MT379		An. coluzzii Mopti male/AgNosCd-1 female hybrid Intercross	Rep1	F2	Cardinal/CFP+	Drive/Drive	Female
MT380		An. coluzzii Mopti male/AgNosCd-1 female hybrid Intercross	Rep1	F2	Cardinal/CFP+	Drive/Drive	Female
MT381		An. coluzzii Mopti male/AgNosCd-1 female hybrid Intercross	Rep2	F2	Cardinal/CFP+	Drive/Drive	Male
MT382		An. coluzzii Mopti male/AgNosCd-1 female hybrid Intercross	Rep2	F2	Cardinal/CFP+	Drive/Drive	Male
MT383		An. coluzzii Mopti male/AgNosCd-1 female hybrid Intercross	Rep2	F2	Cardinal/CFP+	Drive/Drive	Male
MT384		An. coluzzii Mopti male/AgNosCd-1 female hybrid Intercross	Rep2	F2	Cardinal/CFP+	Drive/Drive	Male
MT385		An. coluzzii Mopti male/AgNosCd-1 female hybrid Intercross	Rep2	F2	Cardinal/CFP+	Drive/Drive	Male
MT386		An. coluzzii Mopti male/AgNosCd-1 female hybrid Intercross	Rep2	F2	Cardinal/CFP+	Drive/Drive	Male
MT387		An. coluzzii Mopti male/AgNosCd-1 female hybrid Intercross	Rep2	F2	Cardinal/CFP+	Drive/Drive	Male
MT388		An. coluzzii Mopti male/AgNosCd-1 female hybrid Intercross	Rep2	F2	Cardinal/CFP+	Drive/Drive	Male
MT389		An. coluzzii Mopti male/AgNosCd-1 female hybrid Intercross	Rep2	F2	Cardinal/CFP+	Drive/Drive	Male
MT390		An. coluzzii Mopti male/AgNosCd-1 female hybrid Intercross	Rep2	F2	Cardinal/CFP+	Drive/Drive	Male
MT391		An. coluzzii Mopti male/AgNosCd-1 female hybrid Intercross	Rep2	F2	Cardinal/CFP+	Drive/Drive	Female
MT392		An. coluzzii Mopti male/AgNosCd-1 female hybrid Intercross	Rep2	F2	Cardinal/CFP+	Drive/Drive	Female
MT393		An. coluzzii Mopti male/AgNosCd-1 female hybrid Intercross	Rep2	F2	Cardinal/CFP+	Drive/Drive	Female
MT394	OR694710	An. coluzzii Mopti male/AgNosCd-1 female hybrid Intercross	Rep2	F2	Cardinal/CFP+	Drive/NHEJ	Female	TCCACCATTGTTGTTGCAGATGAGTCGTCACCCGAGTGGAACGGTACGGCGGTTAGCG--------------GCCGCCATAGCGGATGGCGAGAAGGCGCTGGGCGATAAGGAGCTGCTGGAG
MT395		An. coluzzii Mopti male/AgNosCd-1 female hybrid Intercross	Rep2	F2	Cardinal/CFP+	Drive/Drive	Female
MT396		An. coluzzii Mopti male/AgNosCd-1 female hybrid Intercross	Rep2	F2	Cardinal/CFP+	Drive/Drive	Female
MT397		An. coluzzii Mopti male/AgNosCd-1 female hybrid Intercross	Rep2	F2	Cardinal/CFP+	Drive/Drive	Female
MT398		An. coluzzii Mopti male/AgNosCd-1 female hybrid Intercross	Rep2	F2	Cardinal/CFP+	Drive/Drive	Female
MT399		An. coluzzii Mopti male/AgNosCd-1 female hybrid Intercross	Rep2	F2	Cardinal/CFP+	Drive/Drive	Female
MT400		An. coluzzii Mopti male/AgNosCd-1 female hybrid Intercross	Rep2	F2	Cardinal/CFP+	Drive/Drive	Female
MT401		An. coluzzii Mopti male/AgNosCd-1 female hybrid Intercross	Rep3	F2	Cardinal/CFP+	Drive/Drive	Male
MT402		An. coluzzii Mopti male/AgNosCd-1 female hybrid Intercross	Rep3	F2	Cardinal/CFP+	Drive/Drive	Male
MT403		An. coluzzii Mopti male/AgNosCd-1 female hybrid Intercross	Rep3	F2	Cardinal/CFP+	Drive/Drive	Male
MT404		An. coluzzii Mopti male/AgNosCd-1 female hybrid Intercross	Rep3	F2	Cardinal/CFP+	Drive/Drive	Male
MT405	OR694711	An. coluzzii Mopti male/AgNosCd-1 female hybrid Intercross	Rep3	F2	Cardinal/CFP+	Drive/NHEJ	Male	TCCACCATTGTTGTTGCAGATGAGTCGTCACCCGAGTGGAACGGTACGGCGGTTAGCGACGATGC------GGCCGCCATAGCGGATGGCGAGAAGGCGCTGGGCGATAAGGAGCTGCTGGAG
MT406		An. coluzzii Mopti male/AgNosCd-1 female hybrid Intercross	Rep3	F2	Cardinal/CFP+	Drive/Drive	Male
MT407		An. coluzzii Mopti male/AgNosCd-1 female hybrid Intercross	Rep3	F2	Cardinal/CFP+	Drive/Drive	Male
MT408		An. coluzzii Mopti male/AgNosCd-1 female hybrid Intercross	Rep3	F2	Cardinal/CFP+	Drive/Drive	Male
MT409		An. coluzzii Mopti male/AgNosCd-1 female hybrid Intercross	Rep3	F2	Cardinal/CFP+	Drive/Drive	Male
MT410		An. coluzzii Mopti male/AgNosCd-1 female hybrid Intercross	Rep3	F2	Cardinal/CFP+	Drive/Drive	Male
MT411		An. coluzzii Mopti male/AgNosCd-1 female hybrid Intercross	Rep3	F2	Cardinal/CFP+	Drive/Drive	Female
MT412	OR694712	An. coluzzii Mopti male/AgNosCd-1 female hybrid Intercross	Rep3	F2	Cardinal/CFP+	Drive/NHEJ	Female	TCCACCATTGTTGTTGCAGATGAGTCGTCACCCGAGTGGAACGGTACG-------------------AGGCGGCCGCCATAGCGGATGGCGAGAAGGCGCTGGGCGATAAGGAGCTGCTGGAG
MT413	OR694713	An. coluzzii Mopti male/AgNosCd-1 female hybrid Intercross	Rep3	F2	Cardinal/CFP+	Drive/NHEJ	Female	TCCACCATTGTTGTTGCAGATGAGTCGTCACCCGAGTGGAACGGTACGGCGG---------------------CCGCCATAGCGGATGGCGAGAAGGCGCTGGGCGATAAGGAGCTGCTGGAG
MT414	OR694714	An. coluzzii Mopti male/AgNosCd-1 female hybrid Intercross	Rep3	F2	Cardinal/CFP+	Drive/Drive	Female
MT415	OR694715	An. coluzzii Mopti male/AgNosCd-1 female hybrid Intercross	Rep3	F2	Cardinal/CFP+	Drive/NHEJ	Female	TCCACCATTGTTGTTGCAGATGAGTCGTCACCCGAGTGGAACGGTACGGCGGTTAGCGACGATGCCgccgt-------------------------AGAAGGCGCTGGGCGATAAGGAGCTGCTGGAG
MT416		An. coluzzii Mopti male/AgNosCd-1 female hybrid Intercross	Rep3	F2	Cardinal/CFP+	Drive/NHEJ	Female	TCCACCATTGTTGTTGCAGATGAGTCGTCACCCGAGTGGAACGGTACGGCGG---------------------CCGCCATAGCGGATGGCGAGAAGGCGCTGGGCGATAAGGAGCTGCTGGAG
MT417		An. coluzzii Mopti male/AgNosCd-1 female hybrid Intercross	Rep3	F2	Cardinal/CFP+	Drive/Drive	Female
MT418	OR694716	An. coluzzii Mopti male/AgNosCd-1 female hybrid Intercross	Rep3	F2	Cardinal/CFP+	Drive/NHEJ	Female	TCCACCATTGTTGTTGCAGATGAGTCGTCACCCGAGTGGAACGGTACGGCGGTT-------------AGGCGGCCGCCATAGCGGATGGCGAGAAGGCGCTGGGCGATAAGGAGCTGCTGGAG
MT419		An. coluzzii Mopti male/AgNosCd-1 female hybrid Intercross	Rep3	F2	Cardinal/CFP+	Drive/Drive	Female
MT420	OR694717	An. coluzzii Mopti male/AgNosCd-1 female hybrid Intercross	Rep3	F2	Cardinal/CFP+	Drive/NHEJ	Female	TCCACCATTGTTGTTGCAGATGAGTCGTCACCCGAGTGGAACGGTACGGCGG---------------------CCGCCATAGCGGATGGCGAGAAGGCGCTGGGCGATAAGGAGCTGCTGGAG
		Supplemental File 4. AgNosCd-1 x AcMOP sequence table

## Sheet: 5_Dongola
Sample Name	Gen Bank ID	Parent Cross Description	Replicate	Generation	Phenotype	Sex	Genotype	Reference sequence (Blue: sgRNA target, Purple:PAM, red: deletion, Green: insertion)
								TCCACCATTGTTGTTGCAGATGAGTCGTCACCCGAGTGGAACGGTACGGCGGTTAGCGACGATGCCAAGGCGGCCGCCATAGCGGAGGGTGAGAAGGCGCTGGGCGATAAGGAGCTGCTGGAG
DGL41	OR694848	An. arabiensis Dongola male x AgNosCd-1 female	Rep 1	F1	Cardinal/CFP+	Male	Drive/NHEJ	TCCACCATTGTTGTTGCAGATGAGTCGTCACCCGAGTGGAACGGTACGGCGGTTAGCGACGATGCCA------------TAGCGGAGGGTGAGAAGGCGCTGGGCGATAAGGAGCTGCTGGAG
DGL42	OR694849	An. arabiensis Dongola male x AgNosCd-1 female	Rep 1	F1	Cardinal/CFP+	Male	Drive/NHEJ	TCCACCATTGTTGTTGCAGATGAGTCGTCACCCGAGTGGAACGGTACGGCGGTTAGCGACGATGCCAtcgagggtcgAGGCGGCCGCCATAGCGGAGGGTGAGAAGGCGCTGGGCGATAAGGAGCTGCTGGAG
	OR694850							TCCACCATTGTTGTTGCAGATGAGTCGTCACCCGAGTGGAACGGTACGGCGGTTAGCGACGATGCCActtAGGCGGCCGCCATAGCGGAGGGTGAGAAGGCGCTGGGCGATAAGGAGCTGCTGGAG
DGL43	OR694851	An. arabiensis Dongola male x AgNosCd-1 female	Rep 1	F1	Cardinal/CFP+	Male	Drive/NHEJ	TCCACCATTGTTGTTGCAGATGAGTCGTCACCCGAGTGGAACGGTACGGCGGTTAGC----------AGGCGGCCGCCATAGCGGAGGGTGAGAAGGCGCTGGGCGATAAGGAGCTGCTGGAG
DGL44	OR694852	An. arabiensis Dongola male x AgNosCd-1 female	Rep 1	F1	Cardinal/CFP+	Male	Drive/NHEJ	TCCACCATTGTTGTTGCAGATGAGTCGTCACCCGAGTGGAACGGTACGGCGGTTAGCGACG-----------GCCGCCATAGCGGAGGGTGAGAAGGCGCTGGGCGATAAGGAGCTGCTGGAG
	OR694853							(123bp del)-------------------------------------------------------------aatttccaaggccaaggagttacgttgggatccttcggccaaggagttcccccatcccagaggattgtcccccggaggggaccgGGCCGCCATAGCGGAGGGTGAGAAGGCGCTGGGCGATAAGGAGCTGCTGGAG
DGL45	OR694854	An. arabiensis Dongola male x AgNosCd-1 female	Rep 1	F1	Cardinal/CFP+	Male	Drive/NHEJ	TCCACCATTGTTGTTGCAGATGAGTCGTCACCCGAGTGGAACGGTACGGCGGT---------------------------gggcggtaggcgaccgccgaAGCGGAGGGTGAGAAGGCGCTGGGCGATAAGGAGCTGCTGGAG
	OR694855							TCCACCATTGTTGTTGCAGATGAGTCGTCACCCGAGTGGAACaGTACGGCGGTTgGCGAC---------------------attGCGGAGGGTGAGAAGGCGCTGGGCGATAAGGAGCTGCTGGAG
DGL46	OR694856	An. arabiensis Dongola male x AgNosCd-1 female	Rep 1	F1	Cardinal/CFP+	Female	Drive/NHEJ	TCCACCATTGTTGTTGCAGATGAGTCGTCACCCGAGTGGAACGGTACGGCGGTT-------------AGGCGGCCGCCATAGCGGAGGGTGAGAAGGCGCTGGGCGATAAGGAGCTGCTGGAG
DGL47	OR694857	An. arabiensis Dongola male x AgNosCd-1 female	Rep 1	F1	Cardinal/CFP+	Female	Drive/NHEJ	TCCACCATTGTTGTTGCAGATGAGTCGTCACCCGAGTGGAACGGT-----------------------------------------------------------------------ccggcagaccggagagtgagacggcgcggcgggaaaaggagaGCTGGAG
DGL48	OR694858	An. arabiensis Dongola male x AgNosCd-1 female	Rep 1	F1	Cardinal/CFP+	Female	Drive/NHEJ	TCCACCATTGTTGTTGCAGATGAGTCGTCACCCGAGTGGAACGGTACGGCGGTTAGCGACGATGCC-----gatGGCCGCCATAGCGGAGGGTGAGAAGGCGCTGGGCGATAAGGAGCTGCTGGAG
DGL49	OR694859	An. arabiensis Dongola male x AgNosCd-1 female	Rep 1	F1	Cardinal/CFP+	Female	Drive/NHEJ	TCCACCATTGTTGTTGCAGATGAGTCGTCACCCGAGTGGAACGGTACGGCGGTTAGCGACGA-----cAGGCGGCCGCCATAGCGGAGGGTGAGAAGGCGCTGGGCGATAAGGAGCTGCTGGAG
DGL50	OR694860	An. arabiensis Dongola male x AgNosCd-1 female	Rep 1	F1	Cardinal/CFP+	Female	Drive/NHEJ	TCCACCATTGTTGTTGCAGATGAGTCGTCACCCGAGTGGAACGGT-----------------------cccgacGGCGGCCGCCATAGCGGAGGGTGAGAAGGCGCTGGGCGATAAGGAGCTGCTGGAG
	OR694861							TCCACCATTGTTGTTGCAGATGAGTCGTCACCCGAGTGGAACGGTACGGCGGTTAGCGACGATGC------GGCCGCCATAGCGGAGGGTGAGAAGGCGCTGGGCGATAAGGAGCTGCTGGAG
DGL51	OR694862	An. arabiensis Dongola male x AgNosCd-1 female	Rep 1	F1	Cardinal/CFP+	Female	Drive/NHEJ	TCCACCATTGTTGTTGCAGATGAGTCGTCACCCGAGTGGAACGGTACGGCGGTTAGCGACGATG-----GCGGCCGCCATAGCGGAGGGTGAGAAGGCGCTGGGCGATAAGGAGCTGCTGGAG
DGL52	OR694863	An. arabiensis Dongola male x AgNosCd-1 female	Rep 1	F1	Cardinal/CFP+	Female	Drive/NHEJ	TCCACCATTGTTGTTGCAGATGAGTCGTCACCCGAGTGGAACGGTACGGCGGTTAGCGACGATGCC---GCGGCCGCCATAGCGGAGGGTGAGAAGGCGCTGGGCGATAAGGAGCTGCTGGAG
DGL53	OR694864	An. arabiensis Dongola male x AgNosCd-1 female	Rep 1	F1	Cardinal/CFP+	Female	Drive/NHEJ	TCCACCATTGTTGTTGCAGATGAGTCGTCACCCGAGTGGAACGGTACGGCGGTTAGCGA---------------ggttacctagCGCCATAGCGGAGGGTGAGAAGGCGCTGGGCGATAAGGAGCTGCTGGAG
	OR694865							TCCACCATTGTTGTTGCAGATGAGTCGTCACCCGAGTGGAACGGTACGGCGG---------------------cgagggaCCGCCATAGCGGAGGGTGAGAAGGCGCTGGGCGATAAGGAGCTGCTGGAG
DGL54	OR694866	An. arabiensis Dongola male x AgNosCd-1 female	Rep 1	F1	Cardinal/CFP+	Female	Drive/NHEJ	TCCACCATTGTTGTTGCAGATGAGTCGTCACCCGAGTGGAACGGTACGGCGGTTAGCGACGAT-----GGCGGCCGCCATAGCGGAGGGTGAGAAGGCGCTGGGCGATAAGGAGCTGCTGGAG
DGL55	OR694867	An. arabiensis Dongola male x AgNosCd-1 female	Rep 1	F1	Cardinal/CFP+	Female	Drive/NHEJ	TCCACCATTGTTGTTGCAGATGAGTCGTCACCCGAGTGGAACGGTACGGCGGTTAGCGACGATGC--AGGCGGCCGCCATAGCGGAGGGTGAGAAGGCGCTGGGCGATAAGGAGCTGCTGGAG
DGL56	OR694868	An. arabiensis Dongola male x AgNosCd-1 female	Rep 1	F1	Cardinal/CFP+	Female	Drive/NHEJ	TCCACCATTGTTGTTGCAGATGAGTCGTCACCCGAGTGGAACGGTAC---------------------GGCGGCCGCCATAGCGGAGGGTGAGAAGGCGCTGGGCGATAAGGAGCTGCTGGAG
DGL57	OR694869	An. arabiensis Dongola male x AgNosCd-1 female	Rep 1	F1	Cardinal/CFP+	Female	Drive/NHEJ	TCCACCATTGTTGTTGCAGATGAGTCGTCACCCGAGTGGAACGGTACGGCGGTTAGCGACGAT---------GCCGCCATAGCGGAGGGTGAGAAGGCGCTGGGCGATAAGGAGCTGCTGGAG
	OR694870							TCCACCATTGTTGTTGCAGATGAGTCGTCACCCGAGTGGAACGGTA---------------------------CCGCCATAGCGGAGGGTGAGAAGGCGCTGGGCGATAAGGAGCTGCTGGAG
DGL58	OR694871	An. arabiensis Dongola male x AgNosCd-1 female	Rep 1	F1	Cardinal/CFP+	Female	Drive/NHEJ	TCCACCATTGTTGTTGCAGATGAGTCGTCACCCGAGTGGAACGGTACGGCGGTTAGCGACGATGCC--gGGCGGCCGCCATAGCGGAGGGTGAGAAGGCGCTGGGCGATAAGGAGCTGCTGGAG
DGL59	OR694872	An. arabiensis Dongola male x AgNosCd-1 female	Rep 1	F1	Cardinal/CFP+	Male	Drive/NHEJ	TCCACCATTGTTGTTGCAGATGAGTCGTCACCCGAGTGGAACGGTACGGCGGTTAGCGACGATGC-------------------------------------------tgaacgagcAAGGAGCTGCTGGAG
DGL60	OR694873	An. arabiensis Dongola male x AgNosCd-1 female	Rep 1	F1	Cardinal/CFP+	Male	Drive/NHEJ	TCCACCATTGTTGTTGCAGATGAGTCGTCACCCGAGTGGAACGGTACGGCGGTTAGCGACGAT-------------------CGGAGGGTGAGAAGGCGCTGGGCGATAAGGAGCTGCTGGAG
	OR694874							TCCACCATTGTTGTTGCAGATGAGTCGTCACCCGAGTGGAACGGTACGGCGGTTAGCGACGATGCCA------CCGCCATAGCGGAGGGTGAGAAGGCGCTGGGCGATAAGGAGCTGCTGGAG
DGL61	OR694875	An. arabiensis Dongola male x AgNosCd-1 female	Rep 1	F1	Cardinal/CFP+	Male	Drive/NHEJ	TCCACCATTGTTGTTGCAGATGAGTCGTCACCCGAGTGGAACGGTACGGCGGTTAGCGACGATGCCAtggtcaatactaggtcccAGGCGGCCGCCATAGCGGAGGGTGAGAAGGCGCTGGGCGATAAGGAGCTGCTGGAG
DGL62	OR694876	An. arabiensis Dongola male x AgNosCd-1 female	Rep 1	F1	Cardinal/CFP+	Male	Drive/NHEJ	TCCACCATTGTTGTTGCAGATGAGTCGTCACCCGAGTGGAACGGTACGGCGGTTAGCGACGATGCCAtcaAGGCGGCCGCCATAGCGGAGGGTGAGAAGGCGCTGGGCGATAAGGAGCTGCTGGAG
	OR694877							TCCACCATTGTTGTTGCAGATGAGTCGTCACCCGAGTGGAACGGTACGGCGGTTAGCGACGATG-----GCGGCCGCCATAGCGGAGGGTGAGAAGGCGCTGGGCGATAAGGAGCTGCTGGAG
DGL103	OR694878	An. arabiensis Dongola male x AgNosCd-1 female	Rep 2	F1	Cardinal/CFP+	Male	Drive/NHEJ	TCCACCATTGTTGTTGCAGATGAGTCGTCACCCGAGTGGAACGGTACGGCGGTTAGCG-------------------CCATAGCGGAGGGTGAGAAGGCGCTGGGCGATAAGGAGCTGCTGGAG
	OR694879							TCCACCATTGTTGTTGCAGATGAGTCGTCACCCGAGTGGA-----------------------------GGCGGCCGCCATAGCGGAGGGTGAGAAGGCGCTGGGCGATAAGGAGCTGCTGGAG
DGL104	OR694880	An. arabiensis Dongola male x AgNosCd-1 female	Rep 2	F1	Cardinal/CFP+	Male	Drive/NHEJ	TCCACCATTGTTGTTGCAGATGAGTCGTCACCCGAGTGGAACGGTA-------------------------GGCCGCCATAGCGGAGGGTGAGAAGGCGCTGGGCGATAAGGAGCTGCTGGAG
DGL105	OR694881	An. arabiensis Dongola male x AgNosCd-1 female	Rep 2	F1	Cardinal/CFP+	Male	Drive/NHEJ	TCCACCATTGTTGTTGCAGATGAGTCGTCACCCGAGTGGAACGGTACGGCGGTTAGCGACGATGC---ggccaatgtggaacGGCGGCCGCCATAGCGGAGGGTGAGAAGGCGCTGGGCGATAAGGAGCTGCTGGAG
	OR694882							TCCACCATTGTTGTTGCAGATGAGTCGTCACCCGAGTGGAACGGTACGGCGGTTAGgGACGATGCgAAGcggtacgGCGGCCGCCATAGCGGAGGGTGAGAAGGCGCTGGGCGATAAGGAGCTGCTGGAG
DGL106	OR694883	An. arabiensis Dongola male x AgNosCd-1 female	Rep 2	F1	Cardinal/CFP+	Male	Drive/NHEJ	TCCACCATTGTTGTTGCAGATGAGTCGTCACCCGAGTGGAACGGTACGGCGGTTAGCG---------AGGCGGCCGCCATAGCGGAGGGTGAGAAGGCGCTGGGCGATAAGGAGCTGCTGGAG
	OR694884							TCCACCATTGTTGTTGCAGATGAGTCGTCACCCGAGTGGAACGGTACGGCGGTTAGCGACGATGCCAaAGGCGGCCGCCATAGCGGAGGGTGAGAAGGCGCTGGGCGATAAGGAGCTGCTGGAG
DGL107	OR694885	An. arabiensis Dongola male x AgNosCd-1 female	Rep 2	F1	Cardinal/CFP+	Male	Drive/NHEJ	TCCACCATTGTTGTTGCAGATGAGTCGTCACCCGAGTGGAACGGTACGGCGGTTAGCGACGATGCC---------GCCATAGCGGAGGGTGAGAAGGCGCTGGGCGATAAGGAGCTGCTGGAG
	OR694886							TCCACCATTGTTGTTGCAGATGAGTCGTCACCCGAGTGGAACGGT--------------------------GGCCGCCATAGCGGAGGGTGAGAAGGCGCTGGGCGATAAGGAGCTGCTGGAG
DGL108	OR694887	An. arabiensis Dongola male x AgNosCd-1 female	Rep 2	F1	Cardinal/CFP+	Male	Drive/NHEJ	TCCACCATTGTTGTTGCAGATGAGTCGTCACCCGAGTGGAACGGTACGGCGGTTAGCGACGATG-------GGCCGCCATAGCGGAGGGTGAGAAGGCGCTGGGCGATAAGGAGCTGCTGGAG
DGL109	OR694888	An. arabiensis Dongola male x AgNosCd-1 female	Rep 2	F1	Cardinal/CFP+	Male	Drive/NHEJ	TCCACCATTGTTGTTGCAGATGAGTCGTCACCCGAGTGGAACGGTACGGCGGTTAG-------------GCGGCCGCCATAGCGGAGGGTGAGAAGGCGCTGGGCGATAAGGAGCTGCTGGAG
DGL110	OR694889	An. arabiensis Dongola male x AgNosCd-1 female	Rep 2	F1	Cardinal/CFP+	Male	Drive/NHEJ	TCCACCATTGTTGTTGCAGATGAGTCGTCACCCGAGTGGAACGGTACGGCGGTTAGCGACGATGC--------------------------tAGAAGGCGCTGGGCGATAAGGAGCTGCTGGAG
	OR694890							TCCACCATTGTTGTTGCAGATGAGTCGTCACCCGAGTGGAACGGTACGGCGGTTAGCGACGATGCCA---CGGCCGCCATAGCGGAGGGTGAGAAGGCGCTGGGCGATAAGGAGCTGCTGGAG
DGL111	OR694891	An. arabiensis Dongola male x AgNosCd-1 female	Rep 2	F1	Cardinal/CFP+	Female	Drive/NHEJ	TCCACCATTGTTGTTGCAGATGAGTCGTCACCCGAGTGGAACGGTACGGCGGTTAGCGACGATG-------GGCCGCCATAGCGGAGGGTGAGAAGGCGCTGGGCGATAAGGAGCTGCTGGAG
	OR694892							TCCACCATTGTTGTTGCAGATGAGTCGTCACCCGAGTGGAACGGTACGGCGGTTAGCGACG------AGGCGGCCGCCATAGCGGAGGGTGAGAAGGCGCTGGGCGATAAGGAGCTGCTGGAG
DGL112	OR694893	An. arabiensis Dongola male x AgNosCd-1 female	Rep 2	F1	Cardinal/CFP+	Female	Drive/NHEJ	TCCACCATTGTTGTTGCAGATGAGTCGTCACCCGAGTGGAACGGTACGGCGGTTAGCGACGA---------GGCCGCCATAGCGGAGGGTGAGAAGGCGCTGGGCGATAAGGAGCTGCTGGAG
	OR694894							TCCACCATTGTTGTTGCAGATGAGTCGTCACCCGAGTGGAA----------------------------tgtctaatcgggcGCGGCCGCCATAGCGGAGGGTGAGAAGGCGCTGGGCGATAAGGAGCTGCTGGAG
DGL113	OR694895	An. arabiensis Dongola male x AgNosCd-1 female	Rep 2	F1	Cardinal/CFP+	Female	Drive/NHEJ	TCCACCATTGTTGTTGCAGATGAGTCGTCACCCGAGTGGAACGGTACGGCGGTTAGCGACGATGCC---------GCCATAGCGGAGGGTGAGAAGGCGCTGGGCGATAAGGAGCTGCTGGAG
	OR694896							TCCACCATTGTTGTTGCAGATGAGTCGTCACCCGAGTGGA----------------------------------gcggtCGCCATAGCGGAGGGTGAGAAGGCGCTGGGCGATAAGGAGCTGCTGGAG
DGL114	OR694897	An. arabiensis Dongola male x AgNosCd-1 female	Rep 2	F1	Cardinal/CFP+	Female	Drive/NHEJ	TCCACCATTGTTGTTGCAGATGAGTCGTCACCCGAGTGGAACGGTACGGCGGTTAGCGACGATGCC-ggttaggAGGCGGCCGCCATAGCGGAGGGTGAGAAGGCGCTGGGCGATAAGGAGCTGCTGGAG
DGL115	OR694898	An. arabiensis Dongola male x AgNosCd-1 female	Rep 2	F1	Cardinal/CFP+	Female	Drive/NHEJ	TCCACCATTGTTGTTGCAGATGAGTCGTCACCCGAGTGGAACGGTACGGCGGTTAGCGACGATGCCcccaAAGGCGGCCGCCATAGCGGAGGGTGAGAAGGCGCTGGGCGATAAGGAGCTGCTGGAG
	OR694899							TCCACCATTGTTGTTGCAGATGAGTCGTCACCCGAGTGGAACGGTACGGCGGTTAGCGACGATGCCcctaAAGGCGGCCGCCATAGCGGAGGGTGAGAAGGCGCTGGGCGATAAGGAGCTGCTGGAG
DGL116	OR694900	An. arabiensis Dongola male x AgNosCd-1 female	Rep 2	F1	Cardinal/CFP+	Female	Drive/NHEJ	TCCACCATTGTTGTTGCAGATGAGTCGTCACCCGAGTGGAACGGTACGGCGGTTAGCGACGAT--------gcctacCGGCCGCCATAGCGGAGGGTGAGAAGGCGCTGGGCGATAAGGAGCTGCTGGAG
	OR694901							TCCACCATTGTTGTTGCAGATGAGTCGTCACCCGAGTGGAACGGTACGGCGGTT------------ggcgaatgccgAAGGCGGCCGCCATAGCGGAGGGTGAGAAGGCGCTGGGCGATAAGGAGCTGCTGGAG
DGL117	OR694902	An. arabiensis Dongola male x AgNosCd-1 female	Rep 2	F1	Cardinal/CFP+	Female	Drive/NHEJ	TCCACCATTGTTGTTGCAGATGAGTCGTCACCCGAGTGGAACGGTACGGCGGTTAGCGACGATGCC---------GCCATAGCGGAGGGTGAGAAGGCGCTGGGCGATAAGGAGCTGCTGGAG
	OR694903							TCCACCATTGTTGTTGCAGATGAGTCGTCACCCGAGTGGAACGGTACGGCGGTTAGCGACGATGCC-gttacgtatcgtatcaaacAGGCGGCCGCCATAGCGGAGGGTGAGAAGGCGCTGGGCGATAAGGAGCTGCTGGAG
DGL118	OR694904	An. arabiensis Dongola male x AgNosCd-1 female	Rep 2	F1	Cardinal/CFP+	Female	Drive/NHEJ	TCCACCATTGTTGTTGCAGATGAGTCGTCACCCGAGTGGAACGGTACGGCGGTTAGCG---------gAGGCGGCCGCCATAGCGGAGGGTGAGAAGGCGCTGGGCGATAAGGAGCTGCTGGAG
DGL119	OR694905	An. arabiensis Dongola male x AgNosCd-1 female	Rep 2	F1	Cardinal/CFP+	Female	Drive/NHEJ	TCCACCATTGTTGTTGCAGATGAGTCGTCACCCGAGTGGAACGGTACGGCGGTTAGCGACGATGCCAA---------atCATAGCGGAGGGTGAGAAGGCGCTGGGCGATAAGGAGCTGCTGGAG
	OR694906							TCCACCATTGTTGTTGCAGATGAGTCGTCACCCGAGTGGAACGGTACGG-------------------------CGCCATAGCGGAGGGTGAGAAGGCGCTGGGCGATAAGGAGCTGCTGGAG
DGL120	OR694907	An. arabiensis Dongola male x AgNosCd-1 female	Rep 2	F1	Cardinal/CFP+	Female	Drive/NHEJ	TCCACCATTGTTGTTGCAGATGAGTCGTCACCCGAGTGGAACGGTACGGCGGTTAGCGACGATGCCgccAAGGCGGCCGCCATAGCGGAGGGTGAGAAGGCGCTGGGCGATAAGGAGCTGCTGGAG
	OR694908							TCCACCATTGTTGTTGCAGATGAGTCGTCACCCGAGTGGAACGGTACGGCGGTT-------------tAGGCGGCCGCCATAGCGGAGGGTGAGAAGGCGCTGGGCGATAAGGAGCTGCTGGAG
DGL121	OR694909	An. arabiensis Dongola male x AgNosCd-1 female	Rep 2	F1	Cardinal/CFP+	Female	Drive/NHEJ	TCCACCATTGTTGTTGCAGATGAGTCGTCACCCGAGTGGAACGGTACGGCGGTTAGCGACGATGC--ggttagcgacacccgagAGGCGGCCGCCATAGCGGAGGGTGAGAAGGCGCTGGGCGATAAGGAGCTGCTGGAG
	OR694910							TCCACCATTGTTGTTGCAGATGAGTCGTCACCCGAGTGGAACGG------------------------------------------------------------CGATAAGGAGCTGCTGGAG
DGL122	OR694911	An. arabiensis Dongola male x AgNosCd-1 female	Rep 2	F1	Cardinal/CFP+	Female	Drive/NHEJ	TCCACCATTGTTGTTGCAGATGAGTCGTCACCCGAGTGGAACGGTACGGCGGTTAGCGACGATGCCAtagcggttAGGCGGCCGCCATAGCGGAGGGTGAGAAGGCGCTGGGCGATAAGGAGCTGCTGGAG
	OR694912							TCCACCATTGTTGTTGCAGATGAGTCGTCACCCGAGTGGAACGGTACGGCGGTTAGCGACGATG---cttAGGCGGCCGCCATAGCGGAGGGTGAGAAGGCGCTGGGCGATAAGGAGCTGCTGGAG
DGL123	OR694913	An. arabiensis Dongola male x AgNosCd-1 female	Rep 2	F1	Cardinal/CFP+	Female	Drive/NHEJ	TCCACCATTGTTGTTGCAGATGAGTCGTCACCCGAGTGGAACGGTACGGCGGTTAGCGACGATGCC-AGGCGGCCGCCATAGCGGAGGGTGAGAAGGCGCTGGGCGATAAGGAGCTGCTGGAG
DGL154	OR694914	An. arabiensis Dongola male x AgNosCd-1 female	Rep 3	F1	Cardinal/CFP+	Male	Drive/NHEJ	TCCACCATTGTTGTTGCAGATGAGTCGTCACCCGAGTGGAACGGTACGGCGGTTAG-------------GCGGCCGCCATAGCGGAGGGTGAGAAGGCGCTGGGCGATAAGGAGCTGCTGGAG
DGL155	OR694915	An. arabiensis Dongola male x AgNosCd-1 female	Rep 3	F1	Cardinal/CFP+	Male	Drive/NHEJ	TCCACCATTGTTGTTGCAGATGAGTCGTCACCCGAGTGGAACGGTACGGCGGTTAGCGACGATGCCAgttacgtAGGCGGCCGCCATAGCGGAGGGTGAGAAGGCGCTGGGCGATAAGGAGCTGCTGGAG
DGL156	OR694916	An. arabiensis Dongola male x AgNosCd-1 female	Rep 3	F1	Cardinal/CFP+	Male	Drive/NHEJ	TCCACCATTGTTGTTGCAGATGAGTCGTCACCCGAGTGGAACGGTACGGCGGTTAGCGACGATGC---cgaacgaGGCGGCCGCCATAGCGGAGGGTGAGAAGGCGCTGGGCGATAAGGAGCTGCTGGAG
	OR694917							TCCACCATTGTTGTTGCAGATGAGTCGTCACCCGAGTGGAACGGTACGGCGGccAGCGACGA------------------------GGGTGAGAAGGCGCTGGGCGATAAGGAGCTGCTGGAG
DGL157	OR694918	An. arabiensis Dongola male x AgNosCd-1 female	Rep 3	F1	Cardinal/CFP+	Male	Drive/NHEJ	TCCACCATTGTTGTTGCAGATGAGTCGTCACCCGAGTGGAACGGTACGGCGG---------------------CCGCCATAGCGGAGGGTGAGAAGGCGCTGGGCGATAAGGAGCTGCTGGAG
	OR694919							TCCACCATTGTTGTTGCAGATGAGTCGTCACCCGAGTGGAACGGTACGGCGGTTAGCGACGA------------CGCCATAGCGGAGGGTGAGAAGGCGCTGGGCGATAAGGAGCTGCTGGAG
DGL158	OR694920	An. arabiensis Dongola male x AgNosCd-1 female	Rep 3	F1	Cardinal/CFP+	Male	Drive/NHEJ	TCCACCATTGTTGTTGCAGATGAGTCGTCACCCGAGTGGAACGGTACGGCGGTTAGCGACGATGC--AGGCGGCCGCCATAGCGGAGGGTGAGAAGGCGCTGGGCGATAAGGAGCTGCTGGAG
DGL159	OR694921	An. arabiensis Dongola male x AgNosCd-1 female	Rep 3	F1	Cardinal/CFP+	Male	Drive/NHEJ	TCCACCATTGTTGTTGCAGATGAGTCGTCACCCGAGTGGAACGGTACGGCGGTTAGCG--------------GCCGCCATAGCGGAGGGTGAGAAGGCGCTGGGCGATAAGGAGCTGCTGGAG
DGL160	OR694922	An. arabiensis Dongola male x AgNosCd-1 female	Rep 3	F1	Cardinal/CFP+	Male	Drive/NHEJ	TCCACCATTGTTGTTGCAGATGAGTCGTCACCCGAGTGGAACGGTACGGCGGTTAGCGACGATGC-gtggaAAGGCGGCCGCCATAGCGGAGGGTGAGAAGGCGCTGGGCGATAAGGAGCTGCTGGAG
	OR694923							TCCACCATTGTTGTTGCAGATGAGTCGTCACCaGAGTGG----------------------------------cgcggtCCGCCATAGCGGAGGGTGAGAAGGCGCTGGGCGATAAGGAGCTGCTGGAG
DGL161	OR694924	An. arabiensis Dongola male x AgNosCd-1 female	Rep 3	F1	Cardinal/CFP+	Male	Drive/NHEJ	TCCACCATTGTTGTTGCAGATGAGTCGTCACCCGAGTGGAACGGTACGGCGGTTAGCGACGATGC----GCGGCCGCCATAGCGGAGGGTGAGAAGGCGCTGGGCGATAAGGAGCTGCTGGAG
DGL162	OR694925	An. arabiensis Dongola male x AgNosCd-1 female	Rep 3	F1	Cardinal/CFP+	Male	Drive/NHEJ	TCCACCATTGTTGTTGCAGATGAGTCGTCACCCGAGTGGAACGGTACGGC------------------------CGCCATAGCGGAGGGTGAGAAGGCGCTGGGCGATAAGGAGCTGCTGGAG
	OR694926							TCCACCATTGTTGTTGCAGATGAGTCGTCACCCGAGTGGAACGGTACGGCGGTTAGCGACGA-------ccttccgAGGCGGCCGCCATAGCGGAGGGTGAGAAGGCGCTGGGCGATAAGGAGCTGCTGGAG
DGL163	OR694927	An. arabiensis Dongola male x AgNosCd-1 female	Rep 3	F1	Cardinal/CFP+	Male	Drive/NHEJ	TCCACCATTGTTGTTGCAGATGAGTCGTCACCCGAGTGGAACGGTACGGCGGTTAGCGACGATGCC--gccatataatgacgtaccgagcggttagcgacgatcGGCGGCCGCCATAGCGGAGGGTGAGAAGGCGCTGGGCGATAAGGAGCTGCTGGAG
DGL164	OR694928	An. arabiensis Dongola male x AgNosCd-1 female	Rep 3	F1	Cardinal/CFP+	Female	Drive/NHEJ	TCCACCATTGTTGTTGCAGATGAGTCGTCACCCGAGTGGAACGGTACGGCGGTTAGCGACGATGCC--gctaacGGCGGCCGCCATAGCGGAGGGTGAGAAGGCGCTGGGCGATAAGGAGCTGCTGGAG
DGL165	OR694929	An. arabiensis Dongola male x AgNosCd-1 female	Rep 3	F1	Cardinal/CFP+	Female	Drive/NHEJ	TCCACCATTGTTGTTGCAGATGAGTCGTCACCCGAGTGGAACGGTA---------------------AGGCGGCCGCCATAGCGGAGGGTGAGAAGGCGCTGGGCGATAAGGAGCTGCTGGAG
	OR694930							TCCACCATTGTTGTTGCAGATGAGTCGTCACCCGAGTGGAACGGTACGGCGGTTAGCGACGATGCCAtggtactcaAGGCGGCCGCCATAGCGGAGGGTGAGAAGGCGCTGGGCGATAAGGAGCTGCTGGAG
DGL166	OR694931	An. arabiensis Dongola male x AgNosCd-1 female	Rep 3	F1	Cardinal/CFP+	Female		TCCACCATTGTTGTTGCAGATGAGTCGTCACCCGAGTGGAACGGTACGGCGGTTAGCGACGATG---actatAGGCGGCCGCCATAGCGGAGGGTGAGAAGGCGCTGGGCGATAAGGAGCTGCTGGAG
DGL167	OR694932	An. arabiensis Dongola male x AgNosCd-1 female	Rep 3	F1	Cardinal/CFP+	Female	Drive/NHEJ	TCCACCATTGTTGTTGCAGATGAGTCGTCACCCGAGTGGAACGGTACGGCGG---------------------CCGCCgATAGCGGAGGGTGAGAAGGCGCTGGGCGATAAGGAGCTGCTGGAG
DGL168	OR694933	An. arabiensis Dongola male x AgNosCd-1 female	Rep 3	F1	Cardinal/CFP+	Female	Drive/NHEJ	TCCACCATTGTTGTTGCAGATGAGTCGTCACCCGAGTGGAACGGTACGG------------------AGGCGGCCGCCATAGCGGAGGGTGAGAAGGCGCTGGGCGATAAGGAGCTGCTGGAG
	OR694934							TCCACCATTGTTGTTGCAGATGAGTCGTCACCCGAGTGGAACGGTACGGCGGTTAGCGACGATG---AGGCGGCCGCCATAGCGGAGGGTGAGAAGGCGCTGGGCGATAAGGAGCTGCTGGAG
DGL169	OR694935	An. arabiensis Dongola male x AgNosCd-1 female	Rep 3	F1	Cardinal/CFP+	Female	Drive/NHEJ	TCCACCATTGTTGTTGCAGATGAGTCGTCACCCGAGTGGAACGGTACGGCGGTTAGCGACGATG-----------------------------(239bp del)
DGL170	OR694936	An. arabiensis Dongola male x AgNosCd-1 female	Rep 3	F1	Cardinal/CFP+	Female	Drive/NHEJ	TCCACCATTGTTGTTGCAGATGAGTCGTCACCCGAGTGGAACGGTACGGCGGTTAGCGAC--------------CGCCATAGCGGAGGGTGAGAAGGCGCTGGGCGATAAGGAGCTGCTGGAG
DGL301	OR694937	An. arabiensis Dongola male x AgNosCd-1 female	Rep1	F1	Black/CFP+	Male	Drive/WT
DGL302	OR694938	An. arabiensis Dongola male x AgNosCd-1 female	Rep1	F1	Black/CFP+	Male	Drive/WT
DGL303	OR694939	An. arabiensis Dongola male x AgNosCd-1 female	Rep1	F1	Black/CFP+	Male	Drive/WT
DGL304	OR694940	An. arabiensis Dongola male x AgNosCd-1 female	Rep1	F1	Black/CFP+	Male	Drive/NHEJ	TCCACCATTGTTGTTGCAGATGAGTCGTCACCCGAGTGGAACGGTACGGCGGTTAGCGACGATGCCc-AGGCGGCCGCCATAGCGGAGGGTGAGAAGGCGCTGGGCGATAAGGAGCTGCTGGAG
	OR694941							TCCACCATTGTTGTTGCAGATGAGTCGTCACCCGAGTGGAACGGTACGGCGGTTAGCGACGATG---AGGCGGCCGCCATAGCGGAGGGTGAGAAGGCGCTGGGCGATAAGGAGCTGCTGGAG
DGL305	OR694942	An. arabiensis Dongola male x AgNosCd-1 female	Rep1	F1	Black/CFP+	Male	Drive/WT
DGL306	OR694943	An. arabiensis Dongola male x AgNosCd-1 female	Rep1	F1	Black/CFP+	Male	Drive/WT
DGL307	OR694944	An. arabiensis Dongola male x AgNosCd-1 female	Rep1	F1	Black/CFP+	Male	Drive/WT
DGL308	OR694945	An. arabiensis Dongola male x AgNosCd-1 female	Rep1	F1	Black/CFP+	Male	Drive/WT
DGL309	OR694946	An. arabiensis Dongola male x AgNosCd-1 female	Rep1	F1	Black/CFP+	Male	Drive/WT
DGL310	OR694947	An. arabiensis Dongola male x AgNosCd-1 female	Rep1	F1	Black/CFP+	Male	Drive/WT
DGL311	OR694948	An. arabiensis Dongola male x AgNosCd-1 female	Rep1	F1	Black/CFP+	Female	Drive/WT
DGL312	OR694949	An. arabiensis Dongola male x AgNosCd-1 female	Rep1	F1	Black/CFP+	Female	Drive/WT
DGL313	OR694950	An. arabiensis Dongola male x AgNosCd-1 female	Rep1	F1	Black/CFP+	Female	Drive/WT
DGL314	OR694951	An. arabiensis Dongola male x AgNosCd-1 female	Rep1	F1	Black/CFP+	Female	Drive/WT
DGL315	OR694952	An. arabiensis Dongola male x AgNosCd-1 female	Rep1	F1	Black/CFP+	Female	Drive/WT
DGL316	OR694953	An. arabiensis Dongola male x AgNosCd-1 female	Rep1	F1	Black/CFP+	Female	Drive/WT
DGL317	OR694954	An. arabiensis Dongola male x AgNosCd-1 female	Rep1	F1	Black/CFP+	Female	Drive/WT
DGL318	OR694955	An. arabiensis Dongola male x AgNosCd-1 female	Rep1	F1	Black/CFP+	Female	Drive/WT
DGL319	OR694956	An. arabiensis Dongola male x AgNosCd-1 female	Rep1	F1	Black/CFP+	Female	Drive/WT
DGL320	OR694957	An. arabiensis Dongola male x AgNosCd-1 female	Rep1	F1	Black/CFP+	Female	Drive/WT
DGL321	OR694958	An. arabiensis Dongola male x AgNosCd-1 female	Rep2	F1	Black/CFP+	Male	Drive/NHEJ	TCCACCATTGTTGTTGCAGATGAGTCGTCACCCGAGTGGAACGGTACGGCGGTTAGCGACGATGCCA------------TAGCGGAGGGTGAGAAGGCGCTGGGCGATAAGGAGCTGCTGGAG
DGL322	OR694959	An. arabiensis Dongola male x AgNosCd-1 female	Rep2	F1	Black/CFP+	Male	Drive/WT
DGL323	OR694960	An. arabiensis Dongola male x AgNosCd-1 female	Rep2	F1	Black/CFP+	Male	Drive/NHEJ	TCCACCATTGTTGTTGCAGATGAGTCGTCACCCGAGTGGAACGGTACGGCGGTTAGCGACGATGCCA----GGCCGCCATAGCGGAGGGTGAGAAGGCGCTGGGCGATAAGGAGCTGCTGGAG
	OR694961							TCCACCATTGTTGTTGCAGATGAGTCGTCACCCGAGTGGAACGGTACGGCGGTTAGCGACGATGCtagc----------GCCATAGCGGAGGGTGAGAAGGCGCTGGGCGATAAGGAGCTGCTGGAG
DGL324	OR694962	An. arabiensis Dongola male x AgNosCd-1 female	Rep2	F1	Black/CFP+	Male	Drive/WT
DGL325	OR694963	An. arabiensis Dongola male x AgNosCd-1 female	Rep2	F1	Black/CFP+	Male	Drive/WT
DGL326	OR694964	An. arabiensis Dongola male x AgNosCd-1 female	Rep2	F1	Black/CFP+	Male	Drive/WT
DGL327	OR694965	An. arabiensis Dongola male x AgNosCd-1 female	Rep2	F1	Black/CFP+	Male	Drive/WT
DGL328	OR694966	An. arabiensis Dongola male x AgNosCd-1 female	Rep2	F1	Black/CFP+	Male	Drive/NHEJ	TCCACCATTGTTGTTGCAGATGAGTCGTCACCCGAGTGGAACGGTACGGCGGTTAGCGACGATGCCA------------TAGCGGAGGGTGAGAAGGCGCTGGGCGATAAGGAGCTGCTGGAG
DGL329	OR694967	An. arabiensis Dongola male x AgNosCd-1 female	Rep2	F1	Black/CFP+	Male	Drive/WT
DGL330	OR694968	An. arabiensis Dongola male x AgNosCd-1 female	Rep2	F1	Black/CFP+	Male	Drive/WT
DGL331	OR694969	An. arabiensis Dongola male x AgNosCd-1 female	Rep2	F1	Black/CFP+	Female	Drive/WT
DGL332	OR694970	An. arabiensis Dongola male x AgNosCd-1 female	Rep2	F1	Black/CFP+	Female	Drive/NHEJ	TCCACCATTGTTGTTGCAGATGAGTCGTCACCCGAGTGGAACGGTACGGCGGTTAGCGACGATGCCAAGGCGGCCGCCATAGCGGAGGGTGAGAAGGCGCTGGGCGATAAGGAGCTGCTGGAG
DGL333	OR694971	An. arabiensis Dongola male x AgNosCd-1 female	Rep2	F1	Black/CFP+	Female	Drive/WT
DGL334	OR694972	An. arabiensis Dongola male x AgNosCd-1 female	Rep2	F1	Black/CFP+	Female	Drive/WT
DGL335	OR694973	An. arabiensis Dongola male x AgNosCd-1 female	Rep2	F1	Black/CFP+	Female	Drive/WT
DGL336	OR694974	An. arabiensis Dongola male x AgNosCd-1 female	Rep2	F1	Black/CFP+	Female	Drive/WT
DGL341	OR694975	An. arabiensis Dongola male x AgNosCd-1 female	Rep3	F1	Black/CFP+	Male	Drive/WT
DGL342	OR694976	An. arabiensis Dongola male x AgNosCd-1 female	Rep3	F1	Black/CFP+	Male	Drive/WT
DGL343	OR694977	An. arabiensis Dongola male x AgNosCd-1 female	Rep3	F1	Black/CFP+	Male	Drive/WT
DGL344	OR694978	An. arabiensis Dongola male x AgNosCd-1 female	Rep3	F1	Black/CFP+	Male	Drive/WT
DGL345	OR694979	An. arabiensis Dongola male x AgNosCd-1 female	Rep3	F1	Black/CFP+	Male	Drive/NHEJ	TCCACCATTGTTGTTGCAGATGAGTCGTCACCCGAGTGGAACGGTACGGCGGTTAGCGACGATGC------GGCCGCCATAGCGGAGGGTGAGAAGGCGCTGGGCGATAAGGAGCTGCTGGAG
	OR694980							TCCACCATTGTTGTTGCAGATGAGTCGTCACCCGAGTGGAACGGTACGGCGGTTAGCGACGATG-----------GCCATAGCGGAGGGTGAGAAGGCGCTGGGCGATAAGGAGCTGCTGGAG
DGL346	OR694981	An. arabiensis Dongola male x AgNosCd-1 female	Rep3	F1	Black/CFP+	Male	Drive/WT
DGL347	OR694982	An. arabiensis Dongola male x AgNosCd-1 female	Rep3	F1	Black/CFP+	Male	Drive/WT
DGL348	OR694983	An. arabiensis Dongola male x AgNosCd-1 female	Rep3	F1	Black/CFP+	Male	Drive/WT
DGL349	OR694984	An. arabiensis Dongola male x AgNosCd-1 female	Rep3	F1	Black/CFP+	Male	Drive/NHEJ	TCCACCATTGTTGTTGCAGATGAGTCGTCACCCGAGTGGAACGGTACGGCGGTTAGCGACGATG------CGGCCGCCATAGCGGAGGGTGAGAAGGCGCTGGGCGATAAGGAGCTGCTGGAG
DGL350	OR694985	An. arabiensis Dongola male x AgNosCd-1 female	Rep3	F1	Black/CFP+	Male	Drive/WT
DGL351	OR694986	An. arabiensis Dongola male x AgNosCd-1 female	Rep3	F1	Black/CFP+	Female	Drive/WT
DGL352	OR694987	An. arabiensis Dongola male x AgNosCd-1 female	Rep3	F1	Black/CFP+	Female	Drive/WT
DGL353	OR694988	An. arabiensis Dongola male x AgNosCd-1 female	Rep3	F1	Black/CFP+	Female	Drive/NHEJ	TCCACCATTGTTGTTGCAGATGAGTCGTCACCCGAGTGGAACGGTACGGCGGTTAGCGACGATGCCgccatagc--GGCGGCCGCCATAGCGGAGGGTGAGAAGGCGCTGGGCGATAAGGAGCTGCTGGAG
DGL354	OR694989	An. arabiensis Dongola male x AgNosCd-1 female	Rep3	F1	Black/CFP+	Female	Drive/WT
DGL355	OR694990	An. arabiensis Dongola male x AgNosCd-1 female	Rep3	F1	Black/CFP+	Female	Drive/WT
DGL356	OR694991	An. arabiensis Dongola male x AgNosCd-1 female	Rep3	F1	Black/CFP+	Female	Drive/WT
DGL357	OR694992	An. arabiensis Dongola male x AgNosCd-1 female	Rep3	F1	Black/CFP+	Female	Drive/WT
DGL358	OR694993	An. arabiensis Dongola male x AgNosCd-1 female	Rep3	F1	Black/CFP+	Female	Drive/WT
DGL359	OR694994	An. arabiensis Dongola male x AgNosCd-1 female	Rep3	F1	Black/CFP+	Female	Drive/WT
DGL360	OR694995	An. arabiensis Dongola male x AgNosCd-1 female	Rep3	F1	Black/CFP+	Female	Drive/WT
DGL361	OR694996	AgNosCd-1 male x An. arabiensis Dongola female	Rep1	F1	Black/CFP+	Male	Drive/WT
DGL362	OR694997	AgNosCd-1 male x An. arabiensis Dongola female	Rep1	F1	Black/CFP+	Male	Drive/WT
DGL363	OR694998	AgNosCd-1 male x An. arabiensis Dongola female	Rep1	F1	Black/CFP+	Male	Drive/WT
DGL364	OR694999	AgNosCd-1 male x An. arabiensis Dongola female	Rep1	F1	Black/CFP+	Male	Drive/WT
DGL365	OR695000	AgNosCd-1 male x An. arabiensis Dongola female	Rep1	F1	Black/CFP+	Male	Drive/WT
DGL366	OR695001	AgNosCd-1 male x An. arabiensis Dongola female	Rep1	F1	Black/CFP+	Male	Drive/WT
DGL367	OR695002	AgNosCd-1 male x An. arabiensis Dongola female	Rep1	F1	Black/CFP+	Male	Drive/WT
DGL368	OR695003	AgNosCd-1 male x An. arabiensis Dongola female	Rep1	F1	Black/CFP+	Male	Drive/WT
DGL369	OR695004	AgNosCd-1 male x An. arabiensis Dongola female	Rep1	F1	Black/CFP+	Male	Drive/WT
DGL370	OR695005	AgNosCd-1 male x An. arabiensis Dongola female	Rep1	F1	Black/CFP+	Male	Drive/WT
DGL371	OR695006	AgNosCd-1 male x An. arabiensis Dongola female	Rep1	F1	Black/CFP+	Female	Drive/WT
DGL372	OR695007	AgNosCd-1 male x An. arabiensis Dongola female	Rep1	F1	Black/CFP+	Female	Drive/WT
DGL373	OR695008	AgNosCd-1 male x An. arabiensis Dongola female	Rep1	F1	Black/CFP+	Female	Drive/WT
DGL374	OR695009	AgNosCd-1 male x An. arabiensis Dongola female	Rep1	F1	Black/CFP+	Female	Drive/WT
DGL375	OR695010	AgNosCd-1 male x An. arabiensis Dongola female	Rep1	F1	Black/CFP+	Female	Drive/WT
DGL376	OR695011	AgNosCd-1 male x An. arabiensis Dongola female	Rep1	F1	Black/CFP+	Female	Drive/WT
DGL377	OR695012	AgNosCd-1 male x An. arabiensis Dongola female	Rep1	F1	Black/CFP+	Female	Drive/WT
DGL378	OR695013	AgNosCd-1 male x An. arabiensis Dongola female	Rep1	F1	Black/CFP+	Female	Drive/WT
DGL379	OR695014	AgNosCd-1 male x An. arabiensis Dongola female	Rep1	F1	Black/CFP+	Female	Drive/WT
DGL380	OR695015	AgNosCd-1 male x An. arabiensis Dongola female	Rep1	F1	Black/CFP+	Female	Drive/WT
DGL381	OR695016	AgNosCd-1 male x An. arabiensis Dongola female	Rep2	F1	Black/CFP+	Male	Drive/WT
DGL382	OR695017	AgNosCd-1 male x An. arabiensis Dongola female	Rep2	F1	Black/CFP+	Male	Drive/WT
DGL383	OR695018	AgNosCd-1 male x An. arabiensis Dongola female	Rep2	F1	Black/CFP+	Male	Drive/WT
DGL384	OR695019	AgNosCd-1 male x An. arabiensis Dongola female	Rep2	F1	Black/CFP+	Male	Drive/WT
DGL385	OR695020	AgNosCd-1 male x An. arabiensis Dongola female	Rep2	F1	Black/CFP+	Male	Drive/WT
DGL386	OR695021	AgNosCd-1 male x An. arabiensis Dongola female	Rep2	F1	Black/CFP+	Male	Drive/WT
DGL387	OR695022	AgNosCd-1 male x An. arabiensis Dongola female	Rep2	F1	Black/CFP+	Male	Drive/WT
DGL388	OR695023	AgNosCd-1 male x An. arabiensis Dongola female	Rep2	F1	Black/CFP+	Male	Drive/WT
DGL389	OR695024	AgNosCd-1 male x An. arabiensis Dongola female	Rep2	F1	Black/CFP+	Male	Drive/WT
DGL390	OR695025	AgNosCd-1 male x An. arabiensis Dongola female	Rep2	F1	Black/CFP+	Male	Drive/WT
DGL391	OR695026	AgNosCd-1 male x An. arabiensis Dongola female	Rep2	F1	Black/CFP+	Female	Drive/WT
DGL392	OR695027	AgNosCd-1 male x An. arabiensis Dongola female	Rep2	F1	Black/CFP+	Female	Drive/WT
DGL393	OR695028	AgNosCd-1 male x An. arabiensis Dongola female	Rep2	F1	Black/CFP+	Female	Drive/WT
DGL394	OR695029	AgNosCd-1 male x An. arabiensis Dongola female	Rep2	F1	Black/CFP+	Female	Drive/WT
DGL395	OR695030	AgNosCd-1 male x An. arabiensis Dongola female	Rep2	F1	Black/CFP+	Female	Drive/WT
DGL396	OR695031	AgNosCd-1 male x An. arabiensis Dongola female	Rep2	F1	Black/CFP+	Female	Drive/WT
DGL397	OR695032	AgNosCd-1 male x An. arabiensis Dongola female	Rep2	F1	Black/CFP+	Female	Drive/WT
DGL398	OR695033	AgNosCd-1 male x An. arabiensis Dongola female	Rep2	F1	Black/CFP+	Female	Drive/WT
DGL399	OR695034	AgNosCd-1 male x An. arabiensis Dongola female	Rep2	F1	Black/CFP+	Female	Drive/WT
DGL400	OR695035	AgNosCd-1 male x An. arabiensis Dongola female	Rep2	F1	Black/CFP+	Female	Drive/WT
DGL401	OR695036	AgNosCd-1 male x An. arabiensis Dongola female	Rep3	F1	Black/CFP+	Male	Drive/WT
DGL402	OR695037	AgNosCd-1 male x An. arabiensis Dongola female	Rep3	F1	Black/CFP+	Male	Drive/WT
DGL403	OR695038	AgNosCd-1 male x An. arabiensis Dongola female	Rep3	F1	Black/CFP+	Male	Drive/WT
DGL404	OR695039	AgNosCd-1 male x An. arabiensis Dongola female	Rep3	F1	Black/CFP+	Male	Drive/WT
DGL405	OR695040	AgNosCd-1 male x An. arabiensis Dongola female	Rep3	F1	Black/CFP+	Male	Drive/WT
DGL406	OR695041	AgNosCd-1 male x An. arabiensis Dongola female	Rep3	F1	Black/CFP+	Male	Drive/WT
DGL407	OR695042	AgNosCd-1 male x An. arabiensis Dongola female	Rep3	F1	Black/CFP+	Male	Drive/WT
DGL408	OR695043	AgNosCd-1 male x An. arabiensis Dongola female	Rep3	F1	Black/CFP+	Male	Drive/WT
DGL409	OR695044	AgNosCd-1 male x An. arabiensis Dongola female	Rep3	F1	Black/CFP+	Male	Drive/WT
DGL410	OR695045	AgNosCd-1 male x An. arabiensis Dongola female	Rep3	F1	Black/CFP+	Male	Drive/WT
DGL411	OR695046	AgNosCd-1 male x An. arabiensis Dongola female	Rep3	F1	Black/CFP+	Female	Drive/WT
DGL412	OR695047	AgNosCd-1 male x An. arabiensis Dongola female	Rep3	F1	Black/CFP+	Female	Drive/WT
DGL413	OR695048	AgNosCd-1 male x An. arabiensis Dongola female	Rep3	F1	Black/CFP+	Female	Drive/WT
DGL414	OR695049	AgNosCd-1 male x An. arabiensis Dongola female	Rep3	F1	Black/CFP+	Female	Drive/WT
DGL415	OR695050	AgNosCd-1 male x An. arabiensis Dongola female	Rep3	F1	Black/CFP+	Female	Drive/WT
DGL416	OR695051	AgNosCd-1 male x An. arabiensis Dongola female	Rep3	F1	Black/CFP+	Female	Drive/WT
DGL417	OR695052	AgNosCd-1 male x An. arabiensis Dongola female	Rep3	F1	Black/CFP+	Female	Drive/WT
DGL418	OR695053	AgNosCd-1 male x An. arabiensis Dongola female	Rep3	F1	Black/CFP+	Female	Drive/WT
DGL419	OR695054	AgNosCd-1 male x An. arabiensis Dongola female	Rep3	F1	Black/CFP+	Female	Drive/WT
DGL420	OR695055	AgNosCd-1 male x An. arabiensis Dongola female	Rep3	F1	Black/CFP+	Female	Drive/WT
		Supplemental File 5. AgNosCd-1 x AaDON sequence table

## Sheet: 6_HWE test
			Allele Frequencies		Observed Genotype Counts			Observed Genotype Frequencies			Expected Genotype Frequencies			Expected Genotype Counts
Strain	Marker	N	Agam (p)	Acol (q)	Agam/Agam	Acol/Acol	Agam/Acol	Agam/Agam	Acol/Acol	Agam/Acol	Agam/Agam	Acol/Acol	Agam/Acol	Agam/Agam	Acol/Acol	Agam/Acol	Chi-squared	HWE?
AgNDO	2L:01489454	48	0.4375	0.5625	7	9	32	0.145833	0.1875	0.666667	0.191406	0.316406	0.492188	9.1875	15.1875	23.625	6.01058	NO
AgNDO	3L:00296897	48	0.302083	0.697917	2	21	25	0.0416667	0.4375	0.520833	0.0912543	0.487088	0.421658	4.38021	23.3802	20.2396	2.65539	YES
AgNDO	3L:00387240	48	0.302083	0.697917	2	21	25	0.0416667	0.4375	0.520833	0.0912543	0.487088	0.421658	4.38021	23.3802	20.2396	2.65539	YES
AgNDO	3L:00413944	48	0.302083	0.697917	2	21	25	0.0416667	0.4375	0.520833	0.0912543	0.487088	0.421658	4.38021	23.3802	20.2396	2.65539	YES
AcMOP	2L:00743820	45	0.822222	0.177778	31	2	12	0.688889	0.0444444	0.266667	0.676049	0.0316049	0.292346	30.4222	1.42222	13.1556	0.347197	YES
Using a cutoff chi-squared value of 3.84 (p<0.05 at 1 degree of freedom) all but one of the markers appears to be in HWE.
	Supplemental File 6. Hardy-Weinberg Equilibrium Tests
